# Supplementary material for: Identification of Self-Incompatibility Related Genes in Sweet Cherry Based on Transcriptomic Analysis
Source: Biology (Basel). 2025 Aug 25;14(9):1125. doi: 10.3390/biology14091125 (PMC12467353; doi:10.3390/biology14091125)
Supplement: Supplementary file 1 [file biology-14-01125-s001.zip › Supplementary Tables S1-S7.xlsx]

## Sheet: Table S1
Table S1. Summary of the sequencing data quality
Sample	Clean Reads	Clean Base (G)	Q20 (%)	Q30 (%)	GC Content (%)
CC-01	19451441	5819643708	97.71	94.18	45.87
CC-02	22051405	6595162728	97.55	93.83	45.87
CC-03	21468444	6423033378	97.65	94.04	45.88
CC-121	23785206	7115542282	97.66	94.07	46
CC-122	22404089	6704067344	97.72	94.22	45.98
CC-123	23131891	6918424532	97.82	94.4	45.96
CC-241	20310437	6072971490	97.75	94.26	45.99
CC-242	19936662	5965383206	97.48	93.62	45.96
CC-243	21335669	6381595766	97.71	94.14	46.16
CC-481	20224513	6053174502	97.95	94.48	45.83
CC-482	20880650	6248437612	97.9	94.47	45.97
CC-483	20346995	6088831270	97.68	94.05	45.89
SI-01	20901432	6254414650	97.73	94.14	45.92
SI-02	21230597	6350387792	97.75	94.2	45.99
SI-03	19470643	5826252496	97.65	94	45.97
SI-121	21656415	6478358542	97.66	94.05	46.11
SI-122	23912179	7154661716	97.69	94.09	45.86
SI-123	20532781	6142045670	97.7	94.09	46.91
SI-241	20891730	6250983656	97.73	94.19	45.87
SI-242	23430748	7011429140	97.45	93.53	45.85
SI-243	21254096	6359276352	97.54	93.77	45.86
SI-481	20463700	6124565296	97.82	94.3	45.75
SI-482	20669905	6186114410	97.78	94.22	46.04
SI-483	20499054	6135248206	97.84	94.39	46.07

## Sheet: Table S2
Table S2. DEGs identified in different stylus samples
Gene ID	gene_name	nr_symbol	CC-01_FPKM	CC-02_FPKM	CC-03_FPKM	CC-121_FPKM	CC-122_FPKM	CC-123_FPKM	CC-241_FPKM	CC-242_FPKM	CC-243_FPKM	CC-481_FPKM	CC-482_FPKM	CC-483_FPKM	SI-01_FPKM	SI-02_FPKM	SI-03_FPKM	SI-121_FPKM	SI-122_FPKM	SI-123_FPKM	SI-241_FPKM	SI-242_FPKM	SI-243_FPKM	SI-481_FPKM	SI-482_FPKM	SI-483_FPKM	CC-0_vs_CC-12_DESeq2_FDR	CC-0_vs_CC-12_DESeq2_log2FC	CC-0_vs_CC-12_DESeq2_(FDR_0.01_FC_2)_regulated	CC-0_vs_CC-24_DESeq2_FDR	CC-0_vs_CC-24_DESeq2_log2FC	CC-0_vs_CC-24_DESeq2_(FDR_0.01_FC_2)_regulated	CC-0_vs_CC-48_DESeq2_FDR	CC-0_vs_CC-48_DESeq2_log2FC	CC-0_vs_CC-48_DESeq2_(FDR_0.01_FC_2)_regulated	CC-12_vs_SI-12_DESeq2_FDR	CC-12_vs_SI-12_DESeq2_log2FC	CC-12_vs_SI-12_DESeq2_(FDR_0.01_FC_2)_regulated	CC-24_vs_SI-24_DESeq2_FDR	CC-24_vs_SI-24_DESeq2_log2FC	CC-24_vs_SI-24_DESeq2_(FDR_0.01_FC_2)_regulated	CC-48_vs_SI-48_DESeq2_FDR	CC-48_vs_SI-48_DESeq2_log2FC	CC-48_vs_SI-48_DESeq2_(FDR_0.01_FC_2)_regulated	SI-0_vs_SI-12_DESeq2_FDR	SI-0_vs_SI-12_DESeq2_log2FC	SI-0_vs_SI-12_DESeq2_(FDR_0.01_FC_2)_regulated	SI-0_vs_SI-24_DESeq2_FDR	SI-0_vs_SI-24_DESeq2_log2FC
Prunus_avium_newGene_1	--	--	3.21769	3.42438	4.21297	0.610269	2.08842	2.03568	2.60835	1.65434	2.56159	3.19448	1.92212	3.43732	3.67899	3.12413	3.85454	1.33029	1.32422	1.77989	2.55225	2.45777	2.40444	3.33982	3.35004	4.49617	0.0160007	-0.990887	normal	0.301218	-0.380581	normal	0.509129	-0.241176	normal	0.892775	-0.12598	normal	0.966799	0.0520803	normal	0.391178	0.369526	normal	0.000230028	-1.16564	down	0.354991	-0.350089
Prunus_avium_newGene_1012	--	--	1.8133	1.72648	1.92785	0.959872	0.910506	0.891068	2.04895	1.95762	1.66065	1.93998	4.63282	4.01301	1.66951	2.6099	2.50015	1.41164	2.36876	1.99308	1.8307	3.71529	2.55567	2.46477	2.6213	2.14194	--	--	--	0.552594	0.292509	normal	0.00770462	1.1326	up	--	--	--	0.625221	0.449612	normal	0.281844	-0.533757	normal	0.575947	-0.260999	normal	0.600922	0.2945
Prunus_avium_newGene_1038	--	LOC117613066	1.57835	1.18796	0.574871	2.68873	3.03528	2.44042	5.49507	4.81044	5.03524	4.08133	3.7389	3.2967	2.46477	3.52662	2.39499	4.01883	3.45964	3.25201	4.53956	4.0598	3.93094	2.92672	3.27508	2.82649	1.56831e-07	1.3773	up	4.42788e-27	2.39397	up	1.3227e-13	1.86392	up	0.0357437	0.429951	normal	0.0923633	-0.34419	normal	0.154481	-0.30232	normal	0.0387175	0.386239	normal	0.000846382	0.650286
Prunus_avium_newGene_1058	--	LOC109950300	2.0024	1.92822	2.03631	2.07638	1.40784	1.63917	3.12504	3.28495	2.38139	4.69044	4.52891	4.98555	3.14436	2.43669	3.46929	2.34063	2.99476	2.80798	3.16029	3.28045	3.38123	4.15835	4.57483	4.26535	0.365913	-0.219161	normal	7.24308e-05	0.789037	normal	2.24126e-17	1.40209	up	0.00994394	0.619496	normal	0.874826	-0.0874003	normal	0.285373	-0.207872	normal	0.07558	-0.360634	normal	0.899658	-0.0379108
Prunus_avium_newGene_1080	--	--	0.737785	1.4089	1.45306	1.02364	0.868516	1.21957	0.723251	0.738069	0.793686	0.316403	0.110877	0.644181	0.580167	0.901314	0.642966	0.557496	0.876858	0.538289	0.870187	0.758363	1.5646	0.235281	0.171625	0.62242	0.339755	-0.432899	normal	0.473613	-0.330591	normal	0.00942428	-1.40081	down	--	--	--	0.993558	0.0149365	normal	--	--	--	--	--	--	0.75637	0.222031
Prunus_avium_newGene_1093	--	--	0.920997	0.822106	0.90984	0.859361	1.01785	1.27392	0.670503	0.529023	0.761788	0.638273	0.832977	1.04175	0.718444	0.746674	0.895149	0.261162	0.308287	0.53258	0.380669	0.749599	0.712036	0.432727	0.787054	0.566232	0.430627	0.336213	normal	0.700593	-0.190827	normal	0.810725	0.111122	normal	0.00551535	-1.46497	down	0.919767	-0.1581	normal	0.434422	-0.468988	normal	0.0224104	-1.11714	normal	0.611958	-0.315035
Prunus_avium_newGene_1099	--	--	2.5269	2.18193	2.21758	1.37351	2.09085	1.38546	0.841413	0.98967	0.883702	1.0711	1.20658	1.34534	1.86295	1.7174	1.46813	1.19336	1.41486	1.17708	1.25231	2.047	1.27111	1.02301	1.18782	1.11286	0.258749	-0.364946	normal	0.00127747	-1.04638	down	0.0139237	-0.794218	normal	0.523981	-0.317473	normal	0.233954	0.6973	normal	0.949947	0.0373691	normal	0.140463	-0.456779	normal	0.836403	-0.100773
Prunus_avium_newGene_1107	--	LOC18789389	0.093114	0.175584	0.637104	0.244089	0.202141	0.366569	0.263378	0.345998	0.321739	0.398332	0.673938	0.573849	0.157593	0.354649	0.55537	0.295148	0.344813	0.258764	0.621741	0.466825	0.100077	0.684163	0.943316	1.55751	--	--	--	--	--	--	--	--	--	--	--	--	--	--	--	0.0839764	0.906796	normal	--	--	--	--	--
Prunus_avium_newGene_1161	--	--	1.61252	2.67546	2.60066	4.04063	4.54782	4.45669	2.68782	3.33061	4.28912	2.11285	1.93365	2.35514	1.77878	3.08001	2.29043	4.84083	5.08866	4.17084	2.89564	3.41437	2.48498	1.80331	2.48044	1.98168	0.00164074	1.00046	up	0.0274666	0.812357	normal	0.880243	0.0679746	normal	0.722633	0.152705	normal	0.697665	-0.298944	normal	0.996194	0.00290486	normal	0.00117496	0.952503	normal	0.478454	0.334288
Prunus_avium_newGene_1162	--	--	0.728905	1.051	0.572556	0.350991	0.30258	0.316304	0.396334	0.367456	0.155622	0.813165	0.688961	0.32543	1.71729	1.5818	1.19857	1.46961	1.09667	1.23264	1.24325	2.24674	2.21876	2.01061	0.770258	1.18582	--	--	--	--	--	--	--	--	--	2.86303e-05	1.96261	up	2.00326e-07	2.53077	up	0.0351164	1.14535	normal	0.458241	-0.265729	normal	0.361624	0.385268
Prunus_avium_newGene_1164	--	--	0.849042	1.08303	1.35806	1.08958	1.19895	0.6757	0.930952	0.82889	0.882967	0.503855	0.907078	1.20445	0.35141	0.438083	0.716205	0.440489	0.080026	0.367117	0.438341	0.160795	0.828239	0.485921	0.66363	0.496966	0.888142	-0.0634331	normal	0.835867	-0.0831888	normal	0.738276	-0.143805	normal	0.00249274	-1.67332	down	0.155318	-1.02821	normal	0.21003	-0.643977	normal	--	--	--	--	--
Prunus_avium_newGene_1173	--	LOC103324564	0.931316	0.763874	0.856914	1.44541	1.21436	1.23089	1.52081	1.72698	1.19633	1.80793	2.13741	3.40978	1.44743	1.05514	1.23258	1.16135	1.6216	1.84292	1.17911	1.76129	1.57652	1.24616	1.38789	1.72745	0.0446115	0.707391	normal	0.00225968	1.04708	up	1.87152e-07	1.69477	up	0.45593	0.340987	normal	0.963003	-0.0502645	normal	0.0463386	-0.687813	normal	0.279003	0.353852	normal	0.430715	0.324478
Prunus_avium_newGene_1191	--	--	1.07931	0.840518	0.608613	0.726606	0	0.03537	1.28727	0.975487	1.01643	1.22924	0.695206	1.32385	1.14628	1.86543	1.22477	0.337995	1.18106	0.242356	1.35171	1.31201	1.03357	0.513921	0.494948	0.32611	0.387667	-1.78746	normal	0.0236662	0.756464	normal	0.177605	0.546256	normal	--	--	--	0.972964	-0.0324109	normal	0.00282258	-1.33172	down	0.10709	-1.25252	normal	0.536746	-0.232911
Prunus_avium_newGene_1193	--	--	0.568609	0.300899	0.167827	0.682979	0.394055	0.280243	0.710389	0.088273	0.758529	0.612556	0.587468	0.234602	0	0	0	0	0	0	0	0	0	1.88881	2.09661	2.22146	--	--	--	--	--	--	--	--	--	--	--	--	--	--	--	4.61814e-05	2.09975	up	--	--	--	--	--
Prunus_avium_newGene_1199	--	--	0.545162	0.372044	0.177133	0.478581	0.326819	1.1384	0.425003	0.24953	0.138445	2.60494	2.83508	2.66839	0.506315	0.398301	0	0.124402	1.10665	0.900937	0.608878	0.965171	0.432859	2.57951	4.04752	4.76745	--	--	--	--	--	--	1.9004e-06	2.94036	up	--	--	--	--	--	--	0.276086	0.53744	normal	--	--	--	--	--
Prunus_avium_newGene_1204	--	--	22.0814	12.7231	13.5272	7.54077	6.43892	6.46862	11.541	12.389	13.6261	13.5075	12.3765	13.21	13.8399	12.9283	14.757	6.43346	6.62023	7.45191	13.8366	14.0936	13.6466	10.7421	9.94201	13.6907	6.62314e-05	-1.13272	down	0.689584	-0.124794	normal	0.616444	-0.147728	normal	0.826154	0.0445034	normal	0.571358	0.0868452	normal	0.394364	-0.107885	normal	2.08094e-37	-0.997247	normal	0.367281	0.0766542
Prunus_avium_newGene_121	--	--	0.518908	0.372766	0.831185	3.22675	2.83956	3.91482	1.62875	1.36183	1.54444	1.29905	1.44079	1.45045	1.19653	0.953711	1.17696	3.71438	2.79472	2.88731	2.31771	2.29203	1.78616	2.57157	2.15176	1.6772	1.81858e-35	2.84139	up	1.38721e-09	1.84819	up	5.09136e-07	1.60141	up	0.961613	-0.0149864	normal	0.318977	0.356286	normal	0.0170958	0.609637	normal	1.34053e-20	1.62784	up	5.76496e-06	1.02657
Prunus_avium_newGene_1219	--	--	6.96068	9.45241	8.29208	3.96141	2.96434	3.88169	3.89531	4.83267	5.54868	3.45178	3.14989	4.37845	6.00003	7.47398	6.38707	3.17857	3.19238	2.91836	4.44566	4.27489	4.73886	3.95581	5.15074	4.85647	1.35654e-10	-1.11879	down	0.00278537	-0.548809	normal	1.36155e-07	-0.980516	normal	0.656142	-0.153257	normal	0.755231	-0.148614	normal	0.148346	0.354882	normal	3.53769e-12	-1.11315	down	0.0039825	-0.516953
Prunus_avium_newGene_1222	--	--	1.89187	1.9592	1.11703	1.28347	1.92241	1.76266	2.61746	3.32423	2.63699	0.799302	1.85523	0.583245	2.65934	1.76522	2.44587	1.70465	1.95596	1.94712	2.09388	2.31163	1.74653	0.284104	0	0	0.833676	0.105763	normal	0.0033872	1.02577	up	0.428012	-0.438373	normal	0.738235	0.20754	normal	0.311234	-0.533088	normal	--	--	--	0.387953	-0.305418	normal	0.838934	-0.103863
Prunus_avium_newGene_1234	--	LOC110774480	2.92713	3.38874	4.14667	3.41801	2.37906	3.33597	2.78284	1.05001	0.954862	0.934775	1.91232	1.17636	2.41062	2.60267	2.38297	3.92215	4.02109	2.70151	1.71237	2.32822	3.70861	2.04289	2.13436	1.45435	0.800052	-0.100968	normal	0.0564135	-0.870548	normal	0.00391746	-1.18101	down	0.610954	0.255301	normal	0.526219	0.614825	normal	0.400573	0.505729	normal	0.115373	0.497534	normal	0.850363	0.10861
Prunus_avium_newGene_1248	--	--	1.7313	1.66034	2.48692	0.589101	1.37336	0.918961	1.71213	0.801422	0.857764	2.57319	2.22512	1.77922	1.45183	1.73184	1.17103	1.12219	0.682235	0.736581	1.10918	1.22809	1.53055	1.8853	2.79292	1.57698	0.000365672	-1.02379	down	0.0429424	-0.609551	normal	0.241935	0.306003	normal	0.903589	-0.0842546	normal	0.862655	0.15603	normal	0.852562	-0.0719645	normal	0.00643089	-0.81241	normal	0.73148	-0.135811
Prunus_avium_newGene_1254	--	LOC110757519	2.32614	1.95751	2.9284	2.55808	2.01418	2.24927	2.60069	3.22688	3.00742	4.87333	3.44394	4.39038	3.60814	4.81823	2.42365	1.78357	1.73304	1.53594	3.40022	3.59807	2.99062	4.35562	4.59852	6.26322	0.968573	0.0179279	normal	0.1083	0.543101	normal	0.000935825	1.00047	up	0.451544	-0.386627	normal	0.899077	0.110086	normal	0.385302	0.288268	normal	0.00054972	-1.11904	down	0.872884	-0.0755052
Prunus_avium_newGene_1255	--	--	0.100451	0	0.111646	1.90381	1.53495	1.03727	0.550236	0.380909	0.2893	4.47552	4.47688	3.49949	0.163843	0.40693	0.576992	0.524136	0.568441	0.5971	0.434234	0.406737	0.448307	10.311	12.5206	10.9941	0.000311288	4.49879	up	0.025658	2.85275	normal	2.24923e-07	6.05783	up	1.27279e-07	-1.30628	down	0.933591	0.0938529	normal	1.09228e-64	1.5254	up	0.224513	0.49434	normal	0.642503	0.267322
Prunus_avium_newGene_1270	--	LOC110763506	2.10003	2.29535	2.17888	1.17305	1.15297	3.06965	0.2838	0.241599	0.248281	0.224829	0.174048	0.161792	0.905037	0.907055	1.02095	1.21127	1.50058	0.953517	0.69785	0.70373	0.564519	0.136085	0.047387	0	0.0177082	-0.617584	normal	8.78058e-17	-2.82209	down	2.50632e-19	-3.27947	down	0.886606	-0.0831484	normal	--	--	--	--	--	--	0.263663	0.355318	normal	0.119878	-0.672809
Prunus_avium_newGene_1289	--	--	13.07	13.2652	13.9705	6.17858	6.37605	5.37689	9.97123	9.38033	10.934	7.78925	9.05392	11.0955	14.6987	12.0896	13.4484	6.17721	5.79246	4.02439	8.8269	9.20901	9.5261	7.90152	8.5422	8.81621	3.03952e-14	-0.981185	normal	0.238206	-0.158818	normal	0.0946227	-0.264951	normal	0.801634	-0.0822699	normal	0.616298	-0.147546	normal	0.461021	-0.160118	normal	3.99873e-20	-1.21535	down	0.000925036	-0.438955
Prunus_avium_newGene_1300	--	--	0.71904	0.517322	0.60473	1.6502	1.42053	1.15501	2.57044	2.96547	0.718964	0.779033	0.806928	0.894945	1.98526	1.58772	1.20962	1.36972	2.40829	1.57786	2.04245	2.34488	1.50941	0.620808	0.741292	1.15097	0.0030945	1.29771	up	--	--	--	--	--	--	0.690977	0.260769	normal	0.952011	-0.15089	normal	--	--	--	0.995856	-0.00238119	normal	0.485174	0.32374
Prunus_avium_newGene_1305	--	--	3.52585	3.67127	3.4279	2.03425	2.43208	2.28302	2.96629	3.83002	2.34661	4.95717	5.54006	4.9527	12.0375	12.9555	10.7793	7.18359	7.42766	7.31197	10.3373	10.8621	11.0856	7.3275	6.57365	7.07081	0.00138605	-0.558852	normal	0.93275	0.0208564	normal	5.97711e-07	0.72385	normal	5.46718e-39	1.73755	up	1.45025e-35	1.76058	up	0.000380299	0.465993	normal	7.03888e-15	-0.725731	normal	0.428446	-0.100424
Prunus_avium_newGene_1306	--	LOC109948260	0	0.050709	0	0	0.161691	0	0.030082	0.048781	0	0	0	0.060835	0	0	0	0	0	0	0	0	0	1.82117	1.98828	1.2464	--	--	--	--	--	--	--	--	--	--	--	--	--	--	--	7.48065e-08	6.39555	up	--	--	--	--	--
Prunus_avium_newGene_1307	--	--	9.45502	11.7451	11.4954	5.8064	4.79235	3.51586	6.07124	5.45797	6.55002	7.08894	6.78636	6.8785	11.428	6.80861	5.76073	4.6434	3.84198	6.82492	7.61271	7.17153	7.34884	9.72031	8.75526	9.76368	1.78974e-06	-1.11279	down	0.00537955	-0.607324	normal	0.0248522	-0.472065	normal	0.768297	0.16256	normal	0.65615	0.226693	normal	0.0385072	0.473527	normal	0.0264634	-0.663394	normal	0.860415	-0.0707395
Prunus_avium_newGene_1312	--	--	0.592751	1.40747	0.757436	2.37646	3.4242	2.65178	2.95393	1.80625	2.31403	2.86192	5.17444	3.67786	4.01762	2.64917	1.82017	2.25849	2.11859	1.85469	3.00449	2.40972	1.88228	4.1553	4.36887	3.86268	4.50259e-05	1.62686	up	0.000325732	1.54584	up	1.53066e-08	2.18365	up	0.337936	-0.42671	normal	0.972964	-0.0401368	normal	0.815312	0.0983534	normal	0.167429	-0.490074	normal	0.752033	-0.16229
Prunus_avium_newGene_1326	--	--	0.026123	0.058048	0.14262	0	0.053126	0	0.16042	0.227899	0.08923	0.103248	0.251271	0.075637	0.548015	0.362353	0.871401	0.595063	0.560757	0.402021	0.383169	0.549027	0.431781	0.569538	0.548781	0.486119	--	--	--	--	--	--	--	--	--	5.57746e-08	4.86157	up	--	--	--	0.00142728	1.84048	up	0.669722	-0.199416	normal	0.569868	-0.331809
Prunus_avium_newGene_1342	--	--	1.40116	2.5232	1.62044	1.25932	1.35384	1.39689	1.27893	1.25278	1.63183	2.19387	1.28292	1.50009	2.63401	3.098	3.6908	1.44836	2.25234	2.83047	3.47505	2.47547	2.6552	1.35832	1.13437	1.64539	0.371791	-0.371294	normal	0.708162	-0.165999	normal	0.962277	0.0207774	normal	0.0923943	0.74589	normal	0.0139561	0.976246	normal	0.659371	-0.240031	normal	0.0806536	-0.536145	normal	0.853509	-0.0763254
Prunus_avium_newGene_1356	--	--	0	0	0	0	0	0	0	0	0	0	0.04558	0	0	0	0	0	0	0	0	0	0	0.766188	0.870016	0.607784	--	--	--	--	--	--	--	--	--	--	--	--	--	--	--	6.05844e-11	5.32677	up	--	--	--	--	--
Prunus_avium_newGene_1388	--	--	0.30011	0.278009	0.190136	0.362965	0.495532	0.389115	0.257057	0.318888	0.177173	0.213493	0.195035	0.192484	0.254725	0.307755	0.4004	0.27734	0.391083	0.619741	0.200988	0.101046	0.212754	0.698674	0.890631	0.544508	--	--	--	--	--	--	--	--	--	--	--	--	--	--	--	0.000496395	1.82188	up	--	--	--	--	--
Prunus_avium_newGene_1395	--	--	2.48999	1.80253	1.76631	3.71181	2.35191	3.38287	3.06228	4.87596	3.04778	1.76271	2.16603	1.09473	1.91078	2.21405	4.00816	7.54899	5.40696	5.53054	2.96941	2.9635	3.17736	2.06525	1.6685	1.3301	0.114842	0.719657	normal	0.0131748	1.07101	normal	--	--	--	0.00627258	1.00101	up	0.727019	-0.319154	normal	--	--	--	0.000624439	1.17458	up	0.708167	0.225427
Prunus_avium_newGene_1401	--	--	1.08267	1.12423	2.44166	0.932138	1.06062	1.07422	0.556489	0.557146	0.904381	0.184079	0.025251	0.079589	1.09584	1.16984	1.28634	1.12717	1.17016	0.888961	0.238526	0.665971	0.598342	0.039165	0.169405	0	0.267077	-0.495813	normal	0.0472806	-0.944862	normal	1.28279e-08	-3.60133	down	0.889459	0.100649	normal	--	--	--	--	--	--	0.672699	-0.169686	normal	0.0245242	-1.15854
Prunus_avium_newGene_1409	--	--	0.156791	0	0.189586	0.124312	0	0.200329	0.288702	0.251855	0.323698	2.73738	4.25606	3.56172	1.02895	0.468589	1.0479	0.179601	0.082432	0.214663	0.325491	0.82757	0	4.80225	6.71901	4.67742	--	--	--	--	--	--	1.20006e-13	4.94972	up	--	--	--	--	--	--	0.0558479	0.646338	normal	--	--	--	--	--
Prunus_avium_newGene_1429	--	--	1.22042	1.21683	1.26949	1.22452	1.6113	1.69364	6.8532	5.09842	5.03298	4.87652	3.63281	3.68871	2.39461	2.14412	2.47605	2.26573	3.15247	2.4333	8.26354	8.75308	8.52949	4.0218	3.54271	4.37417	0.35111	0.372921	normal	1.44484e-22	2.42017	up	5.92859e-12	1.88429	up	0.0156383	0.833051	normal	0.0166887	0.525666	normal	0.994987	-0.00227721	normal	0.625703	0.144306	normal	7.86776e-26	1.90611
Prunus_avium_newGene_1430	--	--	2.09624	2.57435	2.35651	2.49363	2.42064	2.38985	0.70002	1.27498	1.31561	0.631139	0.708373	0.842402	1.73172	1.87737	1.72176	1.97354	2.31122	1.82513	1.56702	0.873549	1.57568	0.849142	1.20257	1.0519	0.582885	0.146407	normal	0.00647025	-0.85161	normal	9.22109e-07	-1.50006	down	0.547208	-0.212987	normal	0.832853	0.220587	normal	0.255904	0.536545	normal	0.502739	0.179136	normal	0.347966	-0.365152
Prunus_avium_newGene_1440	--	--	34.0938	36.3931	34.7381	29.6021	29.2941	29.2104	14.2303	18.2573	17.9501	13.1491	10.4502	10.4353	19.1643	18.7623	17.8226	24.2897	29.0747	25.1848	18.3347	16.4304	21.2452	13.8388	13.7794	12.3855	0.0325209	-0.159566	normal	3.69913e-17	-0.820373	normal	9.9311e-46	-1.44458	down	0.276927	-0.126294	normal	0.787118	0.0897555	normal	0.0870821	0.260878	normal	2.81367e-08	0.477147	normal	0.733719	0.0540786
Prunus_avium_newGene_1461	--	--	4.60055	4.22461	4.12161	5.32102	5.63449	6.77696	9.92694	9.70663	9.13485	6.82354	9.89867	8.47745	8.52738	8.85732	7.10566	6.07363	5.50952	4.89002	8.50443	8.72824	8.79792	5.8892	7.56739	6.42606	0.000634549	0.5493	normal	3.66592e-27	1.39003	up	1.35321e-12	1.14333	up	0.812826	-0.0673044	normal	0.26898	-0.2046	normal	0.0903337	-0.316113	normal	6.57543e-06	-0.588734	normal	0.402632	0.136027
Prunus_avium_newGene_147	--	--	14.4939	12.3382	14.2726	8.16546	6.92276	10.8673	6.89586	4.76294	9.33349	4.21595	3.42049	2.92993	8.58368	11.7474	8.2183	8.36812	10.1192	10.874	6.9264	9.28712	6.01867	3.0507	2.20868	2.71542	0.00982386	-0.562297	normal	0.0039203	-0.722701	normal	1.74898e-13	-1.75921	down	0.553739	0.215457	normal	0.983663	0.0205663	normal	0.43666	-0.37314	normal	0.945819	0.0185905	normal	0.314043	-0.313325
Prunus_avium_newGene_1491	--	--	2.23085	1.0847	1.19297	1.52171	0.484707	1.01295	0.650038	0.825631	1.38488	0.340357	0.485067	0.108071	1.10064	1.0926	1.37405	1.4167	1.62645	1.1346	0.806501	0.937007	0.957028	1.05016	1.33495	1.03657	0.294338	-0.467562	normal	0.0851522	-0.778374	normal	7.9238e-05	-2.01404	down	0.952985	0.0527764	normal	0.85104	0.251772	normal	0.00210639	1.75763	up	0.587719	-0.229559	normal	0.547298	-0.320692
Prunus_avium_newGene_1495	--	LOC117638372	1.62072	0.998354	0.649419	1.91444	1.62533	1.21477	1.47174	0.762493	1.23775	1.75988	1.68273	1.74826	1.38606	1.38767	1.20671	1.28142	1.64183	1.29931	1.19183	1.44104	1.29004	2.47219	2.76832	2.44721	0.15671	0.588575	normal	0.494266	0.327048	normal	0.0226882	0.853121	normal	0.895435	-0.0810937	normal	0.920294	0.118079	normal	0.0373203	0.588976	normal	0.851003	0.06817	normal	0.954308	0.0288603
Prunus_avium_newGene_1496	--	--	2.9992	2.67598	3.78417	4.17226	4.34471	4.70173	0.965236	0.565431	0.52364	0.207069	0.143239	0.051641	2.10985	1.84692	1.44357	3.76856	2.98281	2.97472	0.917949	0.337907	0.583936	0.046223	0.091903	0.059515	0.000652509	0.616905	normal	5.52923e-10	-1.85632	down	1.48315e-26	-4.25401	down	0.0257435	-0.443086	normal	0.804542	-0.320226	normal	--	--	--	0.000161466	0.775032	normal	3.18803e-05	-1.55368
Prunus_avium_newGene_1499	--	--	0.154572	0.469873	0.115089	1.24128	0.282252	0.625998	2.16164	1.67858	2.06938	9.53466	9.12835	9.01303	0.641635	0.23897	0.339704	2.0888	1.56007	1.3151	1.97624	1.83481	3.01971	15.2158	15.763	16.3657	0.0254903	1.25084	normal	2.23711e-20	3.21398	up	1.7748e-33	5.43241	up	1.81692e-06	1.59097	up	0.792927	0.156218	normal	1.60523e-23	0.796322	normal	1.18727e-10	2.00426	up	4.36977e-16	2.55843
Prunus_avium_newGene_1524	--	--	0	0.225803	0.35268	0.364792	0	0.220742	1.04029	1.14331	0.477576	3.92061	4.5989	3.84612	0	0	0	0.33654	0	0.271634	0	0.109279	0.831471	6.30465	4.52073	3.91505	--	--	--	--	--	--	3.98728e-13	4.55569	up	--	--	--	--	--	--	0.522316	0.272711	normal	--	--	--	--	--
Prunus_avium_newGene_1525	--	--	0.247194	0	0.060089	0.432626	0	0	0.290611	0.367391	0.116247	0.617214	0.960599	0.961325	0	0	0.088844	0.076601	0.180091	0	0	0	0	1.45287	1.87049	1.39054	--	--	--	--	--	--	--	--	--	--	--	--	--	--	--	0.120578	0.883181	normal	--	--	--	--	--
Prunus_avium_newGene_1539	--	LOC110764712	0.155428	0.05239	0.196878	0.232433	0.217627	0.244987	0.099545	0.075561	0.080422	2.02558	1.51165	2.22711	0	0.156205	0.090775	0.296467	0.123226	0.107078	0.375184	0.447328	0.546222	3.39843	3.44759	2.94755	--	--	--	--	--	--	1.47161e-23	3.93088	up	--	--	--	--	--	--	0.0001126	0.807411	normal	--	--	--	--	--
Prunus_avium_newGene_1549	--	LOC18769029	1.49234	1.09542	1.30987	0.283604	0.823331	0.511098	1.21023	1.01062	1.10753	2.14646	1.78046	1.76772	1.59872	1.64221	1.54262	0.598709	0.216713	0.324687	1.48743	1.27093	1.61777	1.76259	1.9156	2.09929	0.00279046	-1.08106	down	0.784148	0.0891019	normal	0.000350663	0.860182	normal	0.517244	-0.472462	normal	0.553036	0.309405	normal	0.990336	0.00452873	normal	4.55036e-13	-2.10732	down	0.674333	-0.133985
Prunus_avium_newGene_1555	--	--	79.3229	83.3636	74.8254	84.1988	76.4583	87.0015	64.3814	45.6572	66.5077	32.1833	39.5161	34.8252	74.2727	77.0995	63.4431	73.3163	65.1421	73.2153	52.9136	49.9702	47.2033	18.9188	18.4017	14.4041	0.0512357	0.158132	normal	0.384428	-0.185512	normal	8.568e-24	-0.971285	normal	0.0663733	-0.187956	normal	0.0972622	-0.297154	normal	7.47317e-13	-1.01374	down	0.702403	-0.0396689	normal	7.90623e-07	-0.470362
Prunus_avium_newGene_1568	--	LOC110752833	0.798758	0.746798	0.681905	0.557824	0.280729	0.648844	0.557595	0.587695	0.358656	0.880982	0.358282	0.382038	0.833094	0.601303	0.859809	0.279216	0.41863	0.228916	0.870047	1.11135	0.512954	0.172194	0.293588	0.242163	0.309316	-0.461856	normal	0.506123	-0.275642	normal	0.273756	-0.438085	normal	0.699472	-0.313238	normal	0.477181	0.498925	normal	0.248445	-0.671584	normal	0.00817783	-0.989967	normal	0.961112	0.0255436
Prunus_avium_newGene_157	--	--	0.887538	1.61531	1.16413	0.777981	0.82267	0.693311	0.334002	0.627884	0.387401	0.354784	0.187364	0.113037	1.08486	0.713479	0.376062	0.874601	0.907563	1.02221	0.631989	0.215812	0.478201	0.306555	0.083891	0.387358	0.0675537	-0.584718	normal	0.00118209	-1.18984	down	7.23541e-08	-2.34088	down	0.448821	0.32447	normal	0.920675	-0.172069	normal	--	--	--	0.390702	0.331115	normal	0.227022	-0.748718
Prunus_avium_newGene_1577	--	--	2.58494	1.98606	1.73961	1.50594	1.67544	1.47272	2.9012	2.86224	2.59023	3.63196	4.37188	3.89293	2.92636	2.89207	2.73926	1.85083	1.09519	1.11201	3.81508	2.71937	3.61966	4.57639	4.72486	4.52597	0.00644376	-0.569168	normal	0.000186193	0.66723	normal	8.2066e-10	1.02	up	0.681942	0.165919	normal	0.759745	0.121695	normal	0.0552417	0.279302	normal	3.25068e-06	-0.928248	normal	0.140608	0.285762
Prunus_avium_newGene_1587	--	LOC103334520	2.3784	2.08465	2.19349	1.91887	1.64596	2.50644	2.49874	3.82081	2.49494	3.47846	2.36827	2.12236	5.46071	4.84548	4.70521	2.68406	1.84178	1.50755	4.41486	3.03488	3.56041	1.50995	0.99686	1.30647	0.706054	0.128814	normal	0.00263293	0.843956	normal	0.159087	0.427427	normal	0.996391	0.00277027	normal	0.953878	0.0478934	normal	0.00605713	-0.954836	normal	2.06917e-08	-1.17134	down	0.096996	-0.392223
Prunus_avium_newGene_1588	--	--	12.6706	11.9624	12.5444	11.6623	10.1634	11.3258	8.89673	7.3227	8.43505	2.93065	2.6939	3.42177	11.1629	10.8658	10.9159	10.586	10.2661	11.6583	10.3522	8.84694	7.79567	1.56495	0.620034	0.861048	0.595277	-0.0662777	normal	0.00376745	-0.350163	normal	1.06964e-40	-1.85429	down	0.97132	0.00893573	normal	0.867805	0.0694039	normal	1.31951e-06	-1.53537	down	0.759144	-0.0381448	normal	0.0956653	-0.238818
Prunus_avium_newGene_1589	--	--	3.96233	3.76956	4.29121	5.38964	5.21625	3.62671	2.66262	3.0879	3.00044	0.667074	1.22747	0.401651	4.24939	3.49731	4.62024	3.99549	3.79098	5.8464	2.9672	2.68574	3.44992	0.299919	0.169563	0.593884	0.187372	0.32264	normal	0.387311	-0.224787	normal	1.60082e-09	-2.11539	down	0.947238	-0.0342911	normal	0.993558	0.00830666	normal	--	--	--	0.728445	0.0955017	normal	0.166974	-0.386222
Prunus_avium_newGene_1596	--	LOC110769194	7.49356	4.16384	4.63881	2.61903	2.24155	2.65864	3.49642	2.8447	2.89202	3.62001	2.67715	2.76841	4.35323	3.94619	3.99051	2.95955	2.46731	2.18719	3.44979	3.20507	1.81003	3.67699	4.81834	4.27729	0.000166096	-1.01129	down	0.0398334	-0.572702	normal	0.0202143	-0.648783	normal	0.913937	0.0600201	normal	0.816944	-0.18883	normal	0.0756068	0.508817	normal	0.00204359	-0.705552	normal	0.122872	-0.494507
Prunus_avium_newGene_1612	--	--	1.14293	1.95278	2.61446	0.878537	0.475395	0.771937	0.67349	0.570522	0.513111	1.38644	1.16444	1.54331	0.448455	0.747642	0.831677	0.756449	0.508705	0.579275	1.17846	1.3122	1.63245	1.92147	1.77713	1.91113	0.00112942	-1.31843	down	0.000449701	-1.44626	down	0.441623	-0.296091	normal	0.801634	-0.221394	normal	0.0213321	1.16054	normal	0.188896	0.47558	normal	0.689201	-0.219156	normal	0.0154076	1.05734
Prunus_avium_newGene_1630	--	--	3.31144	2.96553	2.43238	14.5433	16.8383	16.5997	9.37974	9.30116	8.53738	7.32646	8.10918	9.79417	5.34055	5.24653	4.88833	22.1305	20.8994	21.7306	10.4102	11.0561	9.8944	8.54009	10.1666	8.32861	3.7203e-96	2.5601	up	1.72369e-38	1.88528	up	2.74285e-25	1.71931	up	2.4069e-08	0.471779	normal	0.494473	0.144674	normal	0.496704	0.126815	normal	4.24576e-124	2.04496	up	1.26046e-19	1.06613
Prunus_avium_newGene_1636	--	--	0.50048	0.294848	0.491912	0.507018	0.1968	0.620215	0.520067	0.230131	0.390725	0.437791	0.197948	0.286856	0.530177	0.224837	0.411356	0.453553	0.43129	0.416386	0.365269	0.159393	0.554691	1.22929	0.55169	0.869807	0.822506	0.150591	normal	0.902652	0.0809136	normal	--	--	--	--	--	--	--	--	--	0.00177596	1.53101	up	--	--	--	--	--
Prunus_avium_newGene_1646	--	--	2.12994	1.83603	1.44077	2.19747	1.22136	3.48459	4.02002	4.16059	3.4901	1.44391	1.5629	1.14891	3.12864	4.21546	4.24878	2.67355	3.72918	1.86188	3.35828	4.07893	3.24241	0.461442	0.815179	0.741897	--	--	--	0.00585488	1.33404	up	--	--	--	--	--	--	0.873368	-0.193489	normal	--	--	--	0.291263	-0.490066	normal	0.913494	-0.0703777
Prunus_avium_newGene_1654	--	--	6.1258	6.89171	5.73416	3.52706	5.12978	3.29461	2.76121	2.07959	2.8805	3.64844	2.33659	3.87884	3.95605	4.68978	3.65518	3.79945	5.49646	4.91217	3.55804	3.42256	2.95637	2.55732	4.0202	3.64014	0.0148829	-0.549091	normal	6.78769e-06	-1.02415	down	0.00206174	-0.726282	normal	0.387124	0.299749	normal	0.589612	0.300521	normal	0.859966	0.0760833	normal	0.419724	0.192356	normal	0.378184	-0.259504
Prunus_avium_newGene_167	--	--	0.123505	0	0	0.073338	0.103402	0.26456	0.251456	0.280338	0.1367	0.769136	1.04783	0.711099	0.206317	0	0.395192	0.24613	0.194223	0.099129	0.533145	0.127838	0.073217	1.77653	1.49787	1.58479	--	--	--	--	--	--	0.00266791	4.54705	up	--	--	--	--	--	--	0.0183	0.889045	normal	--	--	--	--	--
Prunus_avium_newGene_1672	--	LOC112173083	1.2355	1.78037	1.03512	0.581576	0.82521	0.855333	3.07392	2.49135	2.51442	1.19061	1.61638	2.05393	2.57823	2.30289	1.93867	1.66472	1.1546	1.20983	2.17756	2.2465	2.26445	1.77839	1.27185	1.11459	0.0887497	-0.694636	normal	6.87665e-06	1.27277	up	0.187093	0.481822	normal	0.0811738	0.80182	normal	0.43731	-0.344726	normal	0.645376	-0.222004	normal	0.00476815	-0.777668	normal	0.864031	0.0663638
Prunus_avium_newGene_1677	--	LOC18786382	0	0	0	0.17686	0.026223	0	0.615771	0.214058	0.147749	1.00785	1.02654	2.06635	0	0	0	0.10284	0.01698	0	0.168038	0.130134	0.142975	2.0757	1.85565	1.43171	--	--	--	--	--	--	6.25894e-13	9.12888	up	--	--	--	--	--	--	0.222884	0.450051	normal	--	--	--	--	--
Prunus_avium_newGene_1687	--	--	1.81258	1.37647	1.29667	1.17426	1.95691	1.66456	0.974109	0.926063	1.20591	0.738627	1.60066	0.592817	1.68023	1.51876	0.961613	0.795359	0.418656	0.577955	1.47475	1.03716	1.11273	1.64426	1.23378	1.1054	0.4965	0.248614	normal	0.568191	-0.219421	normal	0.426848	-0.352112	normal	0.000957402	-1.36151	down	0.886954	0.148896	normal	0.37787	0.465002	normal	0.00121896	-1.21999	down	0.752727	-0.155302
Prunus_avium_newGene_1690	--	LOC117635413	0.672942	0.526264	0.736463	0.243189	0.380051	0.400091	0.271274	0.4985	0.694438	0	0.336887	0.570606	0.897541	0.769405	0.937517	0.269006	0.186607	0.382618	0.464511	0.606672	1.15434	0.038857	0.066147	0.277556	--	--	--	0.818865	-0.140595	normal	--	--	--	--	--	--	--	--	--	--	--	--	0.00055759	-1.59396	down	0.824359	-0.145846
Prunus_avium_newGene_1700	--	--	2.07231	1.60247	1.36959	2.04341	1.53577	1.79983	1.77163	1.21928	1.11489	1.94226	1.28656	1.38783	1.9363	1.15678	0.839379	2.96016	2.9181	2.59596	1.42775	1.69135	1.39737	1.61158	2.3941	2.68821	0.686227	0.207332	normal	0.940124	-0.0456409	normal	0.901358	0.0655811	normal	0.134327	0.678123	normal	--	--	--	0.295509	0.557844	normal	0.00695271	1.07211	up	--	--
Prunus_avium_newGene_1715	--	--	3.15198	3.70055	5.10799	4.44838	2.59452	3.44858	1.42691	1.65638	1.44894	2.11518	1.72497	1.94801	1.38733	1.93501	2.04877	1.96179	3.10115	1.15412	1.00161	1.30395	1.99018	1.33002	2.76591	1.94668	0.808658	-0.095962	normal	0.00130449	-1.15266	down	0.0135982	-0.856068	normal	0.145883	-0.713659	normal	0.92864	-0.13522	normal	0.886512	0.0917713	normal	0.701977	0.186397	normal	0.665293	-0.269172
Prunus_avium_newGene_1727	--	--	0.725565	0.855617	1.12766	1.66814	1.75404	1.35599	0.297657	0.27145	0.229408	0.035514	0	0.118319	0.398954	0.537472	0.344675	1.61123	1.5666	1.58701	0.218261	0.391137	0.406541	0.147219	0.086593	0.078395	0.000383894	0.889846	normal	6.51521e-05	-1.4405	down	0.000672058	-3.86249	down	0.897618	0.0521504	normal	0.849684	0.251208	normal	--	--	--	3.63928e-15	1.87433	up	0.693728	-0.233735
Prunus_avium_newGene_1730	--	--	0.695028	1.09509	0.556313	0.429724	0.550615	0.612815	1.86439	1.57612	1.64901	4.63137	3.95204	4.56725	1.98505	2.05377	2.91857	1.1661	0.665309	1.20607	2.10598	1.82304	1.40286	4.7237	4.04367	2.93891	0.348514	-0.424684	normal	3.42702e-05	1.28769	up	7.59059e-28	2.57562	up	0.053638	0.884595	normal	0.988276	-0.014177	normal	0.648663	-0.121095	normal	1.49767e-05	-1.18993	down	0.260521	-0.348583
Prunus_avium_newGene_1736	--	--	2.11867	2.94595	3.43171	4.60116	3.85659	4.16427	1.23232	2.28595	2.18235	0.976888	0.744103	1.05725	1.23549	1.04004	1.31323	5.37238	5.02644	3.79381	2.15311	2.3628	2.41467	0.835686	0.834785	0.683975	0.000138479	0.666134	normal	0.200336	-0.336065	normal	2.77916e-09	-1.42513	down	0.298203	0.20569	normal	0.676501	0.221626	normal	0.618771	-0.208382	normal	1.50328e-34	1.96574	up	1.40377e-06	1.00022
Prunus_avium_newGene_1738	--	--	0.292655	0.616196	0.089587	1.19006	2.24354	1.69039	2.66984	2.27435	2.01845	7.80211	13.2947	9.22569	0.438915	0.759352	0.188696	1.19434	1.80979	1.89474	0.804739	0.458658	1.11112	3.62217	4.22038	4.17454	--	--	--	--	--	--	3.38747e-24	5.05862	up	--	--	--	--	--	--	2.50188e-05	-1.25756	down	--	--	--	--	--
Prunus_avium_newGene_1744	--	--	0.324073	0.510122	0.420507	0.379454	0.027797	0.155274	0.413402	0.261861	0.289294	0.495022	1.03117	0.507071	1.26536	0.85901	1.58052	0.226236	0.269902	0.09348	0.174344	0.264621	0.931158	0.297159	0.172236	0.507977	--	--	--	--	--	--	--	--	--	--	--	--	--	--	--	0.311819	-0.628888	normal	5.25394e-11	-2.57342	down	0.00504962	-1.41403
Prunus_avium_newGene_1750	--	--	2.65929	2.92168	2.55728	1.4563	1.82649	1.52646	1.21613	1.29606	1.179	1.09883	1.04662	1.43345	2.14749	2.06143	1.93937	1.33269	1.51777	1.39812	1.33357	1.22858	1.23509	1.23775	1.32305	1.27943	1.47839e-05	-0.706885	normal	8.17836e-08	-0.942394	normal	3.74518e-08	-1.04001	down	0.669336	-0.138703	normal	0.964162	0.0329982	normal	0.733766	0.115321	normal	0.00142003	-0.549737	normal	0.00288999	-0.592106
Prunus_avium_newGene_1754	--	--	5.32545	3.94431	5.2744	3.75185	3.09931	3.96084	1.06012	0.788303	0.60816	1.13419	0.99227	0.724014	2.3855	2.52928	3.40832	1.91295	3.15021	2.96073	1.34409	2.40131	0.780036	0.410657	2.16939	1.31814	0.238251	-0.328521	normal	3.14446e-11	-2.30859	down	1.86203e-10	-2.14724	down	0.363305	-0.386237	normal	--	--	--	--	--	--	0.872706	-0.0611008	normal	0.0868266	-0.819872
Prunus_avium_newGene_1756	--	--	1.2699	1.10187	1.03637	1.66718	2.44531	2.03245	0.912813	0.793212	0.283645	0.418132	0.30425	0.078229	1.45715	1.79856	0.897199	1.24922	1.43839	1.73576	1.10031	1.30308	0.605235	0.012855	0.063888	0.159494	0.00136804	0.817108	normal	0.229537	-0.508813	normal	0.000192882	-1.7654	down	0.46961	-0.26055	normal	0.467634	0.585113	normal	--	--	--	0.421867	0.238219	normal	0.638274	-0.217656
Prunus_avium_newGene_1764	--	LOC110765731	2.50099	2.73275	3.20054	1.62622	1.64866	1.61422	0.260107	0.244036	0.371796	0.139355	0.209698	0.176371	1.41563	1.00657	1.21433	1.07307	1.98389	1.04554	0.439653	0.422894	0.692261	0.197005	0.339263	0.410463	0.00345775	-0.70818	normal	7.91261e-17	-2.83983	down	5.23585e-21	-3.61876	down	0.688409	-0.212597	normal	--	--	--	--	--	--	0.758162	0.120497	normal	0.00919105	-1.11782
Prunus_avium_newGene_1769	--	--	0.523545	0.08264	0.288617	0.100319	0.342505	0.278444	0.550049	1.06589	0.563588	3.18557	3.66767	2.61714	0.148894	0.119735	0.104637	0.497848	0.210014	0.202323	0.651164	0.356501	0.493573	4.24317	3.58885	2.82899	--	--	--	--	--	--	9.26768e-20	3.46683	up	--	--	--	--	--	--	0.578724	0.180551	normal	--	--	--	--	--
Prunus_avium_newGene_1774	--	LOC110758782	1.96338	2.75594	2.36303	2.15966	1.73814	1.52468	1.35843	1.82084	1.37837	0.139869	0.483581	0.331698	2.7906	1.94199	2.40952	1.42578	1.74877	1.87334	1.44843	1.59392	1.82451	0.222522	0	0.109001	0.255594	-0.299243	normal	0.124542	-0.399613	normal	1.18988e-13	-2.66875	down	0.903325	-0.0606071	normal	0.975383	0.0275617	normal	--	--	--	0.0238803	-0.513306	normal	0.0587655	-0.502752
Prunus_avium_newGene_1777	--	LOC117620028	3.8886	3.39425	4.99357	3.59088	5.16319	3.65872	7.29547	7.4309	7.05479	8.47722	9.06587	9.46886	6.25039	6.37438	6.27896	4.23706	4.84555	5.71553	6.08452	6.77576	7.71645	9.58796	9.02369	9.23783	0.649032	0.128699	normal	3.70315e-08	1.04559	up	2.79156e-13	1.32305	up	0.377212	0.277151	normal	0.740169	-0.128341	normal	0.837228	0.0430217	normal	0.0453945	-0.361119	normal	0.401035	0.174963
Prunus_avium_newGene_1831	--	LOC18769989	0.532159	0.421392	0.556268	0.515015	0.512837	0.668331	0.33768	0.192241	0.673986	0.908494	1.42386	1.18686	0.235901	0.195661	0.91545	0.271086	0.25509	0.430521	0.73404	0.461981	0.800638	1.32142	1.9806	1.08409	--	--	--	--	--	--	0.000473437	1.41452	up	--	--	--	0.567747	0.656511	normal	0.443578	0.346889	normal	--	--	--	0.412275	0.628871
Prunus_avium_newGene_1834	--	--	0.666786	0.632885	1.64714	0.324342	0.204161	0.420886	1.38259	1.67468	1.42762	0.888349	1.04942	0.97259	1.63414	1.55308	1.24562	0.429337	0.394941	0.573277	0.98106	0.913208	0.788641	0.339858	0.301881	0.395629	--	--	--	0.042046	0.833837	normal	0.749831	0.157297	normal	--	--	--	0.078572	-0.794022	normal	0.00280281	-1.44929	down	2.40568e-06	-1.65244	down	0.0792523	-0.665097
Prunus_avium_newGene_1836	--	--	3.94138	2.8629	3.83133	2.36952	3.44766	2.34268	0.731417	1.22067	0.873468	0.50514	1.02371	0.630127	1.47288	1.73708	1.68326	1.419	1.90288	1.87446	1.66348	1.5613	1.73312	0.911401	0.782243	0.725421	0.315412	-0.284503	normal	7.42182e-08	-1.66673	down	3.38599e-10	-2.11008	down	0.0899833	-0.605177	normal	0.17694	0.752022	normal	--	--	--	0.835011	0.0752678	normal	0.879716	0.0724907
Prunus_avium_newGene_1840	--	--	85.945	93.4443	86.0218	85.0878	91.1331	81.8004	75.1768	81.3839	85.8019	47.3866	45.7256	45.9893	92.9593	94.2801	92.3319	83.2935	84.6839	77.6987	75.6437	71.8565	68.0666	16.4837	12.1081	14.9815	0.398863	0.0558469	normal	0.104072	0.109436	normal	5.46292e-33	-0.748539	normal	0.732715	-0.0319644	normal	0.00384905	-0.230022	normal	5.71494e-60	-1.64599	down	2.59485e-06	-0.204062	normal	6.5955e-09	-0.326728
Prunus_avium_newGene_1850	--	--	5.75549	5.21973	4.47692	2.28339	2.26422	1.19501	2.25763	1.9919	2.92894	2.55419	3.15329	2.81111	3.07637	4.03932	3.99798	2.12108	2.26704	2.04906	2.69856	2.70571	2.96532	3.18401	2.90093	2.83005	2.1202e-12	-1.37244	down	4.08123e-07	-0.90671	normal	3.16945e-05	-0.63849	normal	0.52744	0.230698	normal	0.636864	0.208749	normal	0.721605	0.085764	normal	9.42518e-07	-0.788778	normal	0.094926	-0.322473
Prunus_avium_newGene_1851	--	--	0	0	0	0	0	8.64971	0	6.56437	29.1377	7.27961	0	6.13316	0	0	0	7.6194	0	161.078	7.67768	8.2726	0	12.4699	52.9461	65.2117	--	--	--	--	--	--	--	--	--	0.468559	4.36737	normal	0.896582	-1.22927	normal	0.129558	3.31605	normal	--	--	--	--	--
Prunus_avium_newGene_1869	--	--	2.79588	3.06203	3.14228	4.43328	4.31093	3.01623	3.66421	2.22189	3.40043	3.08824	3.23124	2.39444	3.33224	4.65985	3.40004	3.34116	3.77664	2.39472	4.1082	3.80764	4.1036	5.38478	6.06837	7.23037	0.169018	0.470244	normal	0.463089	0.285634	normal	0.746971	0.125281	normal	0.625057	-0.251783	normal	0.687435	0.301771	normal	0.000166958	1.12551	up	0.426511	-0.270924	normal	0.784562	0.119387
Prunus_avium_newGene_187	--	LOC18779221	1.65778	2.16008	2.19727	1.85554	1.64479	2.0604	1.27917	1.81472	1.2942	0.1498	0.305554	0.249933	1.59168	1.57016	1.64196	2.33833	2.65374	3.04408	1.31838	1.07893	1.99331	0.171895	0.194641	0.128986	0.976575	-0.0075564	normal	0.532438	-0.154297	normal	2.72434e-20	-2.8007	down	0.00137939	0.622843	normal	0.764391	-0.182325	normal	--	--	--	6.77666e-07	0.864884	normal	0.849684	-0.0660591
Prunus_avium_newGene_1875	--	--	5.06061	5.40733	4.96235	4.53822	3.92403	5.14103	6.17706	7.18842	5.1624	6.99751	7.31202	9.18361	9.83775	7.44452	9.40584	3.22206	4.12874	3.39966	6.26126	6.28213	6.3943	6.13342	5.25672	6.74846	0.6799	-0.0835395	normal	0.00228051	0.500593	normal	2.5371e-07	0.788727	normal	0.221748	-0.302975	normal	0.958309	-0.026762	normal	0.0520359	-0.34553	normal	4.44058e-20	-1.32649	down	0.00278586	-0.444712
Prunus_avium_newGene_1880	--	--	0.19791	0	0.103378	0	0.267307	0.183971	0.831203	0.763826	0.716445	2.37555	2.69731	2.11134	0.359248	0.134851	0.497119	0.288747	0.175226	0.068234	0.264734	0.342013	0.6365	3.2825	2.95601	3.71599	--	--	--	--	--	--	2.37671e-19	4.90033	up	--	--	--	--	--	--	0.0662776	0.513295	normal	--	--	--	--	--
Prunus_avium_newGene_1886	--	--	194.701	187.869	194.648	186.794	165.325	177.953	104.617	88.4018	110.438	64.1912	70.5876	68.7083	153.713	165.612	154.67	161.653	157.95	148.782	117.427	107.288	111.079	39.2512	42.0276	33.9711	0.669738	-0.0255525	normal	9.75133e-23	-0.674897	normal	2.91151e-125	-1.31273	down	0.0163789	-0.139061	normal	0.660656	0.0792194	normal	1.21444e-18	-0.78672	normal	0.436287	-0.037942	normal	1.26168e-16	-0.447129
Prunus_avium_newGene_1901	--	LOC110754974	0.702972	0.418592	0.886827	0.727633	1.17772	1.05953	2.79725	2.85114	1.64877	2.25261	2.95282	2.08255	1.09527	1.36757	0.988293	0.745707	1.71723	1.85118	2.19682	2.15365	1.58014	1.07923	1.8905	2.44973	--	--	--	8.58759e-06	2.08874	up	9.75679e-06	2.03691	up	--	--	--	0.68577	-0.354431	normal	0.460303	-0.39054	normal	--	--	--	0.0902705	0.823293
Prunus_avium_newGene_1903	--	LOC110766370	4.18994	4.22128	4.38445	2.79148	3.1029	2.60518	1.83684	2.06011	1.77401	1.82902	2.05285	1.62483	4.16605	3.38014	3.52179	2.5769	1.9492	2.07529	2.26688	2.78783	1.77771	1.96374	1.90652	1.34489	5.42434e-05	-0.521038	normal	1.1086e-09	-0.875048	normal	1.45385e-13	-1.09499	down	0.087865	-0.335638	normal	0.877367	0.0819968	normal	0.967644	-0.0140345	normal	4.87819e-08	-0.745515	normal	2.09405e-05	-0.660276
Prunus_avium_newGene_1916	--	--	1.02705	0.756319	0.471186	0.11975	0.771808	0.619055	0.936766	0.820612	0.710173	0.350448	0.927276	1.49182	0.692783	0.806363	0.923298	0.892786	0.439549	0.509033	0.699907	1.01307	0.700176	2.07169	1.76444	1.61764	0.454982	-0.460734	normal	0.546212	0.275665	normal	0.325541	0.497508	normal	0.693573	0.36458	normal	0.971356	0.0476853	normal	0.0081651	1.0767	up	0.69128	-0.184733	normal	0.615125	0.254608
Prunus_avium_newGene_1919	--	--	1.32385	0.721017	0.625045	1.02028	0.465646	1.29987	1.05737	0.87928	0.565349	0.372685	0.379309	0.353013	0.826065	1.13389	1.35795	0.963304	1.30278	1.11071	0.696028	0.589176	0.883289	0.202175	0.499031	0.220226	0.801221	0.152264	normal	0.80514	0.136526	normal	--	--	--	0.943428	0.069629	normal	0.831776	-0.268144	normal	--	--	--	0.594673	-0.238027	normal	0.253815	-0.574083
Prunus_avium_newGene_1926	--	LOC117617925	17.0153	17.1943	16.0458	11.6025	11.642	12.381	5.77366	8.79287	6.48493	6.75531	5.86733	7.4195	7.33926	7.2846	7.30102	9.43485	9.388	9.00157	7.18416	7.28151	6.27402	3.65143	2.80491	3.60064	8.59925e-06	-0.398608	normal	5.41229e-15	-1.01677	down	2.15182e-24	-1.1415	down	0.00525039	-0.318068	normal	0.866549	-0.0801409	normal	1.88552e-08	-0.966545	normal	0.00225464	0.325334	normal	0.870113	-0.0327422
Prunus_avium_newGene_1952	--	--	1.84651	1.50127	1.50626	0.665963	0.509149	1.07253	2.05106	2.10747	1.50697	0.741955	0.968762	0.787661	2.45326	1.36992	1.50418	0.756109	0.573278	0.860731	1.82344	1.59857	1.34672	1.17439	0.652065	1.04393	0.00123096	-1.03289	down	0.0703628	0.450253	normal	0.00791079	-0.754644	normal	0.986116	0.0145088	normal	0.518026	-0.306689	normal	0.675439	0.203075	normal	6.27915e-06	-1.30487	down	0.762173	-0.118441
Prunus_avium_newGene_1972	--	LOC117628546	0	0	0.090075	0	0	0	0.375534	0	0.264757	5.03735	3.74184	6.67516	0	0	0	0.6968	0.629029	1.26795	0.192317	0	0.33211	7.09047	9.93504	9.19883	--	--	--	--	--	--	9.50888e-12	7.52401	up	--	--	--	--	--	--	0.00401477	0.791204	normal	--	--	--	--	--
Prunus_avium_newGene_1981	--	--	2.03566	1.25022	1.78766	2.29193	1.51993	1.84946	0.821965	1.42229	1.30305	1.29955	1.3783	2.01444	0.939734	1.84359	1.64366	0.398776	0.939744	0.727103	0.490789	0.599787	0.6475	0.593818	0.38888	0.445336	0.57578	0.257675	normal	0.603679	-0.266128	normal	0.885138	0.0700283	normal	0.00853215	-1.40513	down	--	--	--	0.00308085	-1.68449	down	--	--	--	--	--
Prunus_avium_newGene_1985	--	--	1.26386	0.856192	1.94633	0.562776	0.595455	0.592372	1.76615	1.86907	1.80492	1.65255	1.30428	1.95971	2.2555	2.67235	2.68433	0.744395	1.11105	0.744521	1.64733	1.96918	2.43403	1.32595	0.805311	1.49271	0.000544416	-1.11788	down	0.0233863	0.62307	normal	0.197102	0.387732	normal	0.141317	0.591801	normal	0.893536	0.0856725	normal	0.267695	-0.361729	normal	2.70356e-12	-1.44405	down	0.478869	-0.189301
Prunus_avium_newGene_1988	--	--	3.55218	3.81005	2.30541	1.80208	2.00508	0.948092	2.228	2.18737	3.70358	3.01976	4.0533	3.76527	2.99583	3.05605	3.459	2.46819	1.55653	1.75696	2.45056	2.51194	1.65806	3.46002	2.63744	3.38232	0.00526856	-1.00184	down	0.993571	-0.00317027	normal	0.246831	0.348165	normal	0.596021	0.328888	normal	0.622423	-0.360669	normal	0.588699	-0.19847	normal	0.0052485	-0.799316	normal	0.17771	-0.469598
Prunus_avium_newGene_199	--	LOC117627665	0.898215	0.627576	0.520236	2.2528	1.91287	1.89924	3.01252	2.4078	1.85479	2.84288	1.80373	2.29808	0.996978	1.11797	1.15086	3.04182	3.48134	3.31028	1.19195	1.50066	1.8533	3.00555	2.24621	1.62704	4.85561e-07	1.66037	up	5.67679e-10	2.06601	up	1.0732e-08	1.94024	up	0.00288752	0.732815	normal	0.0674829	-0.73211	normal	0.970164	0.0183033	normal	1.04397e-11	1.56821	up	0.174212	0.530658
Prunus_avium_newGene_2	--	--	3.52452	3.36113	7.69786	8.59676	6.81702	6.63898	3.06915	8.89101	3.16726	7.75293	6.84037	10.8878	2.67599	2.54828	4.80142	7.48764	8.47273	4.57521	7.85013	6.99224	9.79936	13.1898	15.774	4.54143	0.0156133	0.514228	normal	0.182216	0.376454	normal	0.000359852	0.809218	normal	0.521065	0.153473	normal	0.434307	0.328781	normal	0.509317	0.308011	normal	1.87118e-05	0.782169	normal	4.94795e-05	0.841034
Prunus_avium_newGene_2013	--	--	13.1949	16.1473	16.8839	19.1426	22.7396	17.9816	41.6553	44.8405	50.1167	44.7284	43.5826	39.7912	39.885	33.2032	44.2647	22.4516	22.2046	19.8624	42.4377	41.8786	43.384	58.0357	52.8065	56.2136	0.000641068	0.470485	normal	1.23359e-61	1.80128	up	2.0848e-53	1.65127	up	0.37873	0.147531	normal	0.259757	-0.159496	normal	2.68474e-07	0.406613	normal	1.16414e-19	-0.87541	normal	0.134386	0.170871
Prunus_avium_newGene_2019	--	--	2.98113	3.02978	3.63	2.63806	2.54012	2.92118	2.63844	3.08071	2.47876	2.07292	1.94649	2.29502	1.22308	1.16726	0.774299	1.13491	0.603888	0.717679	0.756337	0.813818	0.877885	0.455853	0.434722	0.625803	0.650296	-0.115124	normal	0.958147	0.0149273	normal	0.0370281	-0.505175	normal	1.25532e-09	-1.72788	down	1.29987e-10	-1.78799	down	4.33584e-08	-1.94062	down	0.436834	-0.323637	normal	0.662818	-0.229966
Prunus_avium_newGene_2024	--	--	54.3221	49.9839	49.7668	24.9463	22.1911	22.1175	55.6647	46.7965	53.5622	37.2921	35.8862	32.0598	56.1099	56.8947	52.771	18.0078	22.3552	17.8919	50.0811	50.9073	44.5317	21.5391	23.072	21.0471	5.86958e-25	-1.05445	down	0.0113186	0.260344	normal	0.000541488	-0.364949	normal	0.282297	-0.210346	normal	0.376448	-0.162629	normal	1.93065e-07	-0.652774	normal	2.58918e-53	-1.52387	down	0.211645	-0.140271
Prunus_avium_newGene_2034	--	LOC103327334	0.707938	1.17012	0.820555	1.07466	0.713715	1.11601	2.35523	2.71343	2.78655	2.96654	2.64375	2.76607	1.65006	0.891635	1.2536	1.13491	1.37161	0.795437	2.00577	2.10184	2.39363	1.7844	1.71515	2.31328	0.622025	0.208257	normal	7.0575e-12	1.77048	up	1.28074e-12	1.80641	up	0.708364	0.211684	normal	0.365764	-0.330421	normal	0.041959	-0.497628	normal	0.542832	-0.216604	normal	0.00442217	0.825997
Prunus_avium_newGene_204	--	--	0.483672	0	0	0.807088	0	0.175728	0	0.931239	0.122071	0.394934	0.903369	0.748911	0.422555	0.075371	0.239251	0.20835	0.164411	0.287552	0.230333	0.313182	0.18403	2.63208	1.32846	1.43307	--	--	--	--	--	--	--	--	--	--	--	--	--	--	--	0.013222	1.40316	normal	--	--	--	--	--
Prunus_avium_newGene_2040	--	--	6.64499	8.33915	8.15932	3.64219	3.71339	3.94589	6.66316	7.7974	6.66108	9.21111	8.19946	6.95069	7.9318	5.36745	9.73306	5.46689	3.31227	5.15832	6.21258	7.15407	7.84977	9.62271	5.29398	6.48036	1.89725e-08	-1.00327	down	0.969754	0.00827348	normal	0.237307	0.214825	normal	0.361835	0.290355	normal	0.938082	0.0411395	normal	0.855477	-0.056266	normal	2.85008e-05	-0.847928	normal	0.821344	-0.062824
Prunus_avium_newGene_2059	--	--	5.52033	5.76928	5.43348	1.57669	1.67455	0.986336	3.86214	3.61747	3.81683	4.37494	4.50122	3.88639	6.14493	5.48617	6.14832	1.92039	1.62145	1.48542	3.86837	3.74647	3.62863	3.28069	3.49838	3.58442	2.78248e-17	-1.85022	down	0.106423	-0.301233	normal	0.354193	-0.17546	normal	0.543741	0.294292	normal	0.916259	-0.0647439	normal	0.240701	-0.280309	normal	5.75282e-24	-1.82468	down	0.000609411	-0.614326
Prunus_avium_newGene_2060	--	--	1.73507	1.36218	2.03826	0.39477	0.162106	0.102376	1.84779	2.02965	1.50174	1.51476	2.01108	2.25693	3.20133	1.84262	2.46652	0.478104	0.519938	0.155652	2.80762	1.35608	1.22509	1.64955	2.38303	2.52569	1.41065e-07	-2.79399	down	0.430118	0.300185	normal	0.33484	0.356623	normal	--	--	--	0.966799	-0.0555079	normal	0.654722	0.208391	normal	6.35102e-11	-2.6584	down	0.354183	-0.431944
Prunus_avium_newGene_2061	--	--	4.33432	4.08598	2.64793	3.00227	2.33937	1.96993	2.31735	1.19829	2.34055	3.20975	2.51299	3.92507	2.97673	2.24712	2.02891	2.773	3.3607	2.4418	1.97653	2.18851	2.24162	4.18794	5.48396	5.06786	0.0347272	-0.490243	normal	0.0163921	-0.627104	normal	0.842187	0.0490492	normal	0.205742	0.367947	normal	0.932938	0.0720359	normal	0.00582968	0.569527	normal	0.26467	0.246338	normal	0.590452	-0.164431
Prunus_avium_newGene_2063	--	--	0.118015	0.536707	0.301746	1.50416	1.01227	2.57771	4.10129	2.91328	2.85122	1.58836	2.44227	1.7904	0.986843	1.29673	1.81481	3.29637	2.60654	3.65253	3.98919	3.14975	2.31465	0.881389	2.00518	0.998476	--	--	--	2.41375e-10	3.51374	up	--	--	--	0.0707853	0.945794	normal	0.912435	-0.125727	normal	--	--	--	0.00332543	1.17282	up	0.00868809	1.22459
Prunus_avium_newGene_2076	--	--	0.844298	2.09757	1.87038	1.44413	1.885	1.5305	0.955388	1.61608	0.739165	1.96805	2.4312	1.98355	1.00366	1.58648	1.22393	1.83541	1.07933	2.13806	1.55844	1.38702	1.77509	2.46534	2.87973	2.07789	0.827647	0.110688	normal	0.566907	-0.303838	normal	0.140089	0.592932	normal	0.89175	0.0993899	normal	0.60011	0.466225	normal	0.569802	0.238006	normal	0.376321	0.377049	normal	0.483605	0.349484
Prunus_avium_newGene_2077	--	--	13.4412	15.5636	12.8911	6.93852	5.52922	7.34046	6.58391	5.77591	7.14269	4.96976	4.62212	6.39178	11.139	8.88408	10.0514	6.89042	6.00309	6.66404	5.93899	7.29886	5.81977	4.85737	5.5746	5.66433	3.08015e-12	-0.982293	normal	1.79385e-09	-0.860554	normal	7.8226e-15	-1.20524	down	0.958091	0.0190155	normal	0.853455	-0.0933393	normal	0.907571	0.0355089	normal	2.94135e-06	-0.638544	normal	0.000188957	-0.60617
Prunus_avium_newGene_210	--	--	1.27938	1.43506	0.823628	2.3174	2.23807	2.6634	2.01394	1.95187	1.27128	0.808944	1.01984	1.48905	1.17511	1.37002	1.53322	2.81163	3.39388	3.29371	1.52837	1.5013	1.82686	1.83074	2.00884	1.16026	0.000884791	1.11608	up	0.0438621	0.803102	normal	0.843398	0.0991165	normal	0.183948	0.438424	normal	0.868174	-0.166379	normal	0.198842	0.617228	normal	9.45786e-06	1.18502	up	0.530744	0.288549
Prunus_avium_newGene_2102	--	--	1.4355	2.1318	2.16783	1.31289	1.62323	1.08092	3.38904	3.53057	3.08288	2.78214	3.26281	2.75691	3.4277	3.55996	3.55627	2.66072	2.25965	2.12105	2.79146	3.23894	2.69201	2.74145	1.91387	3.46561	0.273109	-0.428583	normal	0.000220089	1.03486	up	0.00931684	0.780186	normal	0.0368615	0.808165	normal	0.609522	-0.267094	normal	0.895033	-0.0595275	normal	0.0075638	-0.64923	normal	0.439701	-0.237911
Prunus_avium_newGene_2108	--	--	0.033854	0.592434	0.14008	1.38963	1.3162	1.57786	1.61495	2.31289	3.13361	5.28682	6.674	4.48576	2.44105	0.729891	0.694748	1.84291	2.18167	1.82559	1.73449	2.54557	1.97226	8.9314	4.76614	4.01789	1.52914e-05	2.53411	up	0.000388662	3.39763	up	3.59348e-07	4.55763	up	0.228352	0.479501	normal	0.77326	-0.232741	normal	0.835233	0.130973	normal	0.197893	0.569751	normal	0.152719	0.732615
Prunus_avium_newGene_2118	--	--	0.225644	0.150859	0.230628	1.78205	1.38401	2.16451	0.155066	0.087722	0.291795	0	0.095463	0	0.357292	0.104151	0.523801	1.18094	2.08437	1.83132	0.379161	0.24019	0.72115	0.205072	0.703242	0	1.60629e-07	3.06656	up	--	--	--	--	--	--	0.972464	-0.0299773	normal	--	--	--	--	--	--	--	--	--	--	--
Prunus_avium_newGene_2120	--	LOC117630211	2.16791	2.0881	1.85085	1.13948	1.40816	1.25268	0.63727	0.524242	0.563171	1.54256	1.4507	0.908001	1.64936	1.4921	1.05844	1.26923	0.82742	1.33498	1.56722	1.23839	1.05247	1.59116	2.11959	1.83053	0.0163417	-0.59785	normal	4.09714e-08	-1.58309	down	0.0942373	-0.472402	normal	0.862345	-0.0991404	normal	0.00748388	1.09625	up	0.0926248	0.542285	normal	0.321512	-0.317514	normal	0.848524	-0.0849622
Prunus_avium_newGene_2132	--	LOC109948111	2.34763	2.82895	3.06349	3.51924	3.97995	4.19817	5.23145	4.37662	4.84579	3.07132	2.33092	2.48598	3.45149	4.0556	3.10148	3.26653	4.60698	3.96217	4.38108	4.76472	5.32809	1.75206	2.12458	2.32505	3.40031e-06	0.640958	normal	6.56542e-16	1.07721	up	0.375366	0.156074	normal	0.940368	0.0209635	normal	0.836097	-0.0679698	normal	0.0742585	-0.343375	normal	0.413867	0.125523	normal	0.000338619	0.494928
Prunus_avium_newGene_2147	--	--	2.77549	2.87046	1.94303	2.39321	1.32284	1.91013	1.58513	0.983589	1.63885	1.75917	1.55973	1.65334	1.13333	0.809782	0.379019	0.755305	0.503383	0.682456	1.11316	0.664172	1.28607	1.4831	1.64385	1.2736	0.432597	-0.315443	normal	0.145048	-0.585236	normal	0.253481	-0.427032	normal	0.00412427	-1.45578	down	0.612664	-0.512569	normal	0.796754	-0.150076	normal	--	--	--	--	--
Prunus_avium_newGene_2161	--	--	0	0	0	0	0	0	0	0	0	1.11761	1.58193	1.26326	0	0	0	0	0	0	0	0.053818	0.208808	5.52546	5.8053	3.60953	--	--	--	--	--	--	8.17094e-10	8.09104	up	--	--	--	--	--	--	4.72234e-11	1.93982	up	--	--	--	--	--
Prunus_avium_newGene_2164	--	--	0.392194	0.891785	0.84443	1.89903	2.22163	1.80925	0.066566	0	0	0	0	0	0.366592	0.192717	0	0.771018	1.40231	1.15004	0.142124	0.054047	0	0	0	0	0.00117829	1.45801	up	--	--	--	--	--	--	0.144537	-0.76306	normal	--	--	--	--	--	--	--	--	--	--	--
Prunus_avium_newGene_2174	--	LOC117624462	2.44353	1.70884	2.33607	1.02991	1.02756	1.23294	1.0156	0.836002	0.487686	0.398772	0.296441	0.141841	0.660655	0.925867	0.721464	0.913658	0.858265	1.48716	0.87288	0.712791	0.396538	0.182668	0.131483	0.217051	0.000355986	-0.852024	normal	5.63885e-07	-1.41512	down	3.28899e-15	-2.65733	down	0.855014	-0.101873	normal	0.943523	-0.0890693	normal	--	--	--	0.194415	0.431631	normal	0.865411	-0.0964841
Prunus_avium_newGene_2187	--	--	0	0	0	0.409672	0.434008	0.661636	0.034891	0	0.083637	0.162387	0.05471	0.123511	0.169795	0.045194	0	1.18416	0.889107	0.758748	0.218977	0	0.200393	0.207958	0.235079	0.040557	--	--	--	--	--	--	--	--	--	0.0538172	0.939853	normal	--	--	--	--	--	--	5.28148e-09	3.57146	up	--	--
Prunus_avium_newGene_2188	--	LOC110744624	0.547927	0.553189	0.578526	5.79223	5.42822	6.16217	2.46982	2.55694	1.92676	1.82799	3.12351	1.37108	1.09014	1.26238	0.771697	5.99348	6.77601	6.4534	1.79856	1.44383	2.18444	0.942785	1.41037	1.16433	3.82556e-63	3.44841	up	3.64442e-16	2.26928	up	1.37601e-09	2.08406	up	0.316015	0.183397	normal	0.317215	-0.413632	normal	0.0239589	-0.812027	normal	2.04575e-48	2.58912	up	0.009254	0.83747
Prunus_avium_newGene_2195	--	--	0.928851	0.98273	1.57458	0.726111	0.892329	0.471035	0.682053	0.338839	0.441206	0.195689	0.509826	0.316006	0.794616	0.797092	0.739035	0.853325	0.682976	0.413648	0.347621	0.443158	0.511462	0.449192	0.347726	0.146704	0.113327	-0.679343	normal	0.0220455	-1.01302	normal	0.00106181	-1.53554	down	0.948278	-0.0616044	normal	--	--	--	--	--	--	0.458907	-0.324407	normal	0.133041	-0.765525
Prunus_avium_newGene_2200	--	--	1.58425	1.88816	1.82402	0.380898	0.482159	0.418159	1.2055	0.743941	1.01995	1.57913	1.53003	1.57214	1.52213	1.69642	1.71697	0.697949	0.649371	0.599678	1.19092	1.21761	1.24181	2.38995	2.88691	2.42068	2.71317e-25	-1.94747	down	0.00340094	-0.587068	normal	0.973761	0.00584549	normal	0.0296884	0.643514	normal	0.599605	0.232771	normal	1.84172e-07	0.745308	normal	3.68316e-17	-1.35438	down	0.028853	-0.383664
Prunus_avium_newGene_2204	--	--	1.05533	0.934961	0.428675	1.40327	1.03462	1.61792	1.02696	1.27321	1.04303	0.916769	1.14102	1.20066	2.00317	1.37863	2.0127	2.95548	1.51291	1.934	1.59217	0.928513	1.82544	0.802093	0.602422	0.513078	0.0373425	0.850042	normal	0.0935193	0.712802	normal	0.154652	0.616643	normal	0.068365	0.694827	normal	0.696983	0.315188	normal	0.104843	-0.739846	normal	0.46665	0.232284	normal	0.537669	-0.263046
Prunus_avium_newGene_2209	--	LOC117636548	36.0674	34.258	33.7528	31.0204	31.2064	28.1606	26.5011	26.0523	27.9605	5.90245	7.11323	5.10202	36.4519	37.8762	39.2541	35.3993	35.4486	32.9528	30.2718	28.1556	30.9095	4.09277	7.33462	8.09423	0.109255	-0.105776	normal	0.0533588	-0.128832	normal	3.50885e-125	-2.33481	down	0.000130465	0.238223	normal	0.502816	0.0883339	normal	0.795695	0.135307	normal	0.00266539	-0.147046	normal	1.16137e-06	-0.298216
Prunus_avium_newGene_2216	--	--	4.43979	4.19092	4.29687	1.36365	1.97638	1.86823	3.07288	2.11445	2.12768	1.89303	3.07577	2.89525	2.48728	3.26654	2.52962	2.1826	1.97527	2.26223	3.75806	2.28056	2.13222	2.7178	2.31874	2.04817	2.12836e-09	-1.10983	down	0.00120022	-0.61859	normal	0.0190784	-0.48489	normal	0.339704	0.30642	normal	0.861065	0.134791	normal	0.584069	-0.180073	normal	0.0250176	-0.430988	normal	0.80798	-0.0880445
Prunus_avium_newGene_2224	--	LOC117617887	0.121525	0.205592	0.530695	0.95045	0.653873	0.510121	0.645025	0.770275	0.592799	1.11722	1.21522	0.765589	0.649884	0.712996	0.408853	0.48094	1.05404	0.477822	0.707137	1.15059	0.811396	0.613555	0.739598	0.353494	--	--	--	--	--	--	0.00034071	1.94449	up	--	--	--	0.73607	0.345938	normal	0.152335	-0.743743	normal	0.831044	0.123927	normal	0.301995	0.564573
Prunus_avium_newGene_2229	--	--	119.136	120.04	122.38	111.928	117.128	115.967	89.9402	94.742	85.9577	12.7244	13.0628	13.3946	87.1063	82.4468	81.2335	106.691	104.489	97.4844	100.819	94.9409	93.1664	6.96873	5.69078	6.5918	0.436551	0.0295169	normal	3.99604e-06	-0.178187	normal	0	-3.02081	down	0.000854708	-0.121943	normal	0.767239	0.0342445	normal	1.7145e-18	-0.996897	normal	5.21518e-18	0.281691	normal	7.43413e-09	0.25228
Prunus_avium_newGene_223	--	--	3.79892	3.95174	4.75102	3.88039	3.28578	3.71986	2.00207	2.13423	2.25796	1.38305	1.65748	1.69085	0.810913	1.56811	1.48541	4.01757	3.2819	2.57174	1.58441	2.16973	1.48199	1.57536	1.8677	1.05464	0.757586	-0.101104	normal	0.0229477	-0.711507	normal	0.000227904	-1.20667	down	0.850631	-0.10129	normal	0.690142	-0.348286	normal	0.957774	-0.0378571	normal	0.000223655	1.31536	up	0.400615	0.479846
Prunus_avium_newGene_2240	--	--	0.162805	0.799925	1.09209	1.35317	1.02227	1.41078	0.617883	0.277753	0.380521	0	0.261601	0.502028	0.870434	0.672421	0.593537	2.67067	1.24429	1.34733	0.711149	0.442372	0.352817	0.034195	0	0	--	--	--	--	--	--	--	--	--	0.410792	0.496083	normal	--	--	--	--	--	--	0.00429442	1.28426	up	--	--
Prunus_avium_newGene_2248	--	--	0.507476	2.23081	0.891512	1.11634	0.49589	0.577613	0.85674	1.26639	1.44458	0.518818	0.924222	1.0398	1.67381	1.39741	1.78895	2.02509	0.920161	2.44854	1.24564	1.47572	1.80362	0.674306	0.489056	0.467485	--	--	--	0.449335	0.455475	normal	--	--	--	--	--	--	0.995074	0.0112781	normal	--	--	--	0.875507	0.0792644	normal	0.87274	-0.0973121
Prunus_avium_newGene_2260	--	--	1.16107	1.85643	1.44006	0.448941	0.647298	0.488321	2.23328	2.66602	2.12111	1.23983	0.976727	1.85666	2.26321	2.75344	2.4757	0.793703	0.844001	0.770084	1.68845	2.63834	2.76906	1.04925	0.651474	1.6721	0.000532009	-1.21554	down	0.000388437	0.929568	normal	0.815581	0.0861794	normal	0.235427	0.59719	normal	0.956561	-0.0440383	normal	0.766006	-0.165764	normal	8.98212e-11	-1.50515	down	0.95299	0.0220326
Prunus_avium_newGene_2278	--	--	1.91277	2.52979	2.25603	0.901513	0.845362	1.06797	0.205398	0.543962	0.153915	0.483089	0.384488	0.342153	0.508684	1.12312	0.682627	0.8831	0.811643	0.686075	0.573967	0.785045	0.423579	0.278723	0.330116	0.282988	1.56831e-07	-1.13668	down	1.32504e-13	-2.58428	down	5.1002e-17	-2.23735	down	0.702889	-0.178576	normal	0.268618	0.902098	normal	--	--	--	0.918548	0.041431	normal	0.552989	-0.301449
Prunus_avium_newGene_2286	--	--	21.2799	21.0254	21.364	38.5093	38.3793	38.2532	37.9832	37.0341	34.8459	31.9412	33.8335	32.3419	43.7982	43.2046	43.0274	32.6665	34.043	32.3283	40.0117	37.64	42.1969	36.4635	36.323	35.5049	8.34578e-42	0.951141	normal	1.26665e-40	1.02645	up	2.91006e-23	0.807712	normal	0.0238855	-0.178413	normal	0.717082	0.0646491	normal	0.0428676	0.169003	normal	2.32042e-12	-0.410172	normal	0.433742	-0.0696787
Prunus_avium_newGene_2288	--	--	93.1036	85.7374	86.0436	55.174	52.829	54.2746	64.7216	67.3668	69.4668	61.1235	65.6852	56.0006	89.7479	83.4026	76.3497	39.3494	39.4535	42.0044	79.9121	84.8242	82.4428	65.3078	63.3362	62.0643	2.74317e-19	-0.608594	normal	0.0403768	-0.153083	normal	1.46697e-05	-0.350076	normal	1.88341e-05	-0.387267	normal	0.00579108	0.233932	normal	0.419275	0.0876947	normal	4.45682e-45	-1.0644	down	0.744318	0.0346486
Prunus_avium_newGene_229	--	--	2.20602	1.93287	2.79031	0.916149	1.41421	1.33302	1.1566	0.980008	1.00628	2.29596	1.73401	1.69404	1.87892	2.40486	2.09645	1.13516	1.6034	0.877653	1.60659	1.10542	1.14693	1.89841	1.76925	1.36548	3.64477e-06	-1.00468	down	5.20267e-05	-0.91083	normal	0.727879	-0.0815534	normal	0.819784	0.122641	normal	0.890831	0.118452	normal	0.583131	-0.168988	normal	5.63514e-05	-0.925568	normal	0.00166501	-0.81667
Prunus_avium_newGene_2294	--	--	0.870271	0.969009	0.741144	1.69091	2.07877	2.48497	0.692548	0.831518	0.676765	0.109139	0.179903	0.400858	1.18796	1.60511	1.53665	1.86547	2.03581	1.87786	1.30917	0.923076	1.3496	0.320096	0.147977	0.117343	2.31682e-08	1.36307	up	0.97047	0.0149898	normal	0.000356657	-1.6692	down	0.845495	-0.0773189	normal	0.174194	0.616553	normal	--	--	--	0.0688511	0.392677	normal	0.487148	-0.239928
Prunus_avium_newGene_23	--	--	2.29381	2.37626	2.90226	1.40837	1.3516	1.23409	1.72899	1.97732	1.80545	3.35693	3.03073	3.19823	2.20093	2.36484	1.67205	1.76254	1.16475	1.7844	1.67272	2.08244	1.82986	4.38542	4.76001	3.63887	0.000268084	-0.813429	normal	0.369203	-0.212314	normal	0.00594563	0.525933	normal	0.575557	0.235813	normal	0.952955	-0.043922	normal	0.0229024	0.427696	normal	0.149072	-0.369516	normal	0.94568	-0.0250075
Prunus_avium_newGene_2302	--	--	2.91587	4.28619	2.90981	1.36956	1.5037	1.55502	2.20507	3.28173	3.27034	3.89942	3.09597	3.85428	4.32794	2.70517	3.22331	2.93386	1.84152	2.06758	2.89147	2.65322	2.68402	2.35868	2.35168	2.00996	0.000182758	-1.09534	down	0.931189	0.0309884	normal	0.310481	0.277768	normal	0.0955227	0.663395	normal	0.846839	-0.147386	normal	0.0206017	-0.659885	normal	0.0317341	-0.600148	normal	0.436706	-0.262719
Prunus_avium_newGene_2308	--	LOC103330952	1.52853	1.62931	1.9255	0.398866	1.70906	0.558323	0.534671	0.260101	0.531987	0.315623	1.38424	0.873658	0.827916	1.32578	0.872185	0.630532	0.455685	0.787605	0.808242	0.232176	0.584328	0.946026	0.599388	1.67301	0.143243	-0.81948	normal	0.00110892	-1.65754	down	0.151056	-0.75879	normal	--	--	--	--	--	--	--	--	--	--	--	--	--	--
Prunus_avium_newGene_2311	--	LOC110768406	3.6965	2.30173	3.72473	0.493954	0.910268	0.559999	1.96581	1.65716	1.96272	1.67447	1.78286	0.956667	2.02164	1.26654	1.58727	1.4178	0.887801	1.45758	2.82457	2.51077	3.25789	1.51401	1.44161	1.32373	3.04506e-11	-2.16086	down	0.0629557	-0.528217	normal	0.00320789	-0.921211	normal	0.0606949	0.959815	normal	0.161182	0.536631	normal	0.972726	-0.0198715	normal	0.266984	-0.395352	normal	0.00408751	0.83827
Prunus_avium_newGene_2314	--	LOC18767440	61.5711	66.9182	63.7279	72.7155	69.5603	69.0295	94.1772	96.8558	94.2222	152.614	151.192	148.486	64.0415	70.0679	68.3238	67.4539	68.4499	66.255	149.958	152.612	148.69	161.963	155.944	164.959	0.014563	0.233299	normal	8.6772e-22	0.80979	normal	3.59418e-78	1.41762	up	0.887021	-0.024804	normal	2.31847e-18	0.600757	normal	0.103097	0.121248	normal	0.851238	-0.0199355	normal	6.56748e-62	1.20416
Prunus_avium_newGene_2317	--	--	1.44024	1.66152	1.31639	1.02799	1.39167	0.940128	1.05964	1.72284	1.80571	2.26002	1.74291	1.86577	2.14242	3.29109	3.03474	0.916396	0.745303	1.28229	1.26124	1.9941	0.858012	2.0779	3.44534	3.17214	0.0580242	-0.662569	normal	0.483917	0.239247	normal	0.107572	0.499014	normal	0.892161	-0.106474	normal	0.562515	-0.401909	normal	0.0262821	0.667226	normal	2.2017e-09	-1.67123	down	0.000640678	-1.03452
Prunus_avium_newGene_2338	--	--	3.16873	2.8528	2.02881	1.27198	1.46521	1.15877	2.23358	1.38249	1.75571	2.24446	2.60498	1.92285	3.07225	1.62473	3.06072	0.676121	1.46307	1.44263	2.12009	3.47711	1.30853	2.65133	2.45149	3.27188	0.0187992	-0.929075	normal	0.43959	-0.325969	normal	0.892152	-0.0557538	normal	0.932627	-0.0852431	normal	0.800057	0.291982	normal	0.479533	0.318574	normal	0.00898962	-1.10735	down	0.87124	-0.103858
Prunus_avium_newGene_2343	--	--	4.2279	5.61186	4.53377	1.96006	2.19649	1.8089	3.14172	2.77091	2.74688	3.70236	5.17535	5.57585	4.09724	3.77138	4.54862	1.78483	2.7049	2.57559	3.28991	2.901	4.00737	4.42354	3.45421	4.29077	2.06733e-14	-1.17641	down	0.00152471	-0.491355	normal	0.527302	0.107375	normal	0.281517	0.310296	normal	0.653258	0.169692	normal	0.258191	-0.221296	normal	1.67918e-06	-0.795776	normal	0.219861	-0.22865
Prunus_avium_newGene_2370	--	--	2.28858	1.42708	2.23033	1.36258	1.54947	1.59167	0.886808	0.623331	0.792768	1.05266	0.569769	0.844451	2.07572	1.60995	1.84141	1.04339	0.836704	1.53316	0.506872	0.961044	0.772944	0.738296	1.33033	0.666299	0.32755	-0.27696	normal	0.000237998	-1.10455	down	0.00054242	-1.08633	down	0.405941	-0.351037	normal	0.938263	-0.0926409	normal	0.742771	0.185228	normal	0.0200674	-0.638086	normal	0.000106082	-1.18166
Prunus_avium_newGene_238	--	--	23.6131	24.8993	21.3621	30.3072	28.776	29.6154	35.1733	36.7233	36.018	53.6487	46.931	48.4638	38.4636	31.5771	32.5137	30.5279	33.3897	31.1997	40.1456	38.7956	37.9008	45.6687	50.6877	45.204	7.1073e-07	0.44122	normal	2.43741e-24	0.866945	normal	3.05897e-51	1.27561	up	0.187219	0.139148	normal	0.776275	0.0540978	normal	0.677043	-0.0465072	normal	0.161187	-0.125603	normal	0.0112772	0.236985
Prunus_avium_newGene_2383	--	--	2.56471	1.55532	2.18802	4.24602	3.30036	4.72372	5.7564	4.8226	5.20007	3.6741	3.60704	3.66352	3.53932	3.92743	4.01242	5.638	4.92757	4.20507	5.45869	4.45589	4.59146	2.97981	3.6272	3.42055	1.46353e-06	1.05471	up	1.18477e-15	1.56132	up	5.54461e-06	0.978001	normal	0.181375	0.304984	normal	0.569081	-0.183676	normal	0.694482	-0.100178	normal	0.0254737	0.345271	normal	0.0330979	0.383672
Prunus_avium_newGene_2392	--	--	7.15192	7.24426	10.1143	22.8667	23.7777	21.4326	10.5297	14.5989	12.0629	55.8134	54.8039	56.1756	15.7714	12.2964	12.8731	15.1732	15.405	14.135	10.9736	14.6988	12.4118	101.668	95.9028	98.5693	4.58173e-28	1.5553	up	9.25257e-06	0.827825	normal	1.22104e-144	2.9317	up	9.49526e-07	-0.561706	normal	0.972964	-0.0197274	normal	6.96638e-51	0.855994	normal	0.454123	0.109351	normal	0.819585	-0.0543231
Prunus_avium_newGene_2393	--	--	4.87019	5.53145	6.01506	15.3081	14.0846	13.4969	19.1924	17.8885	23.6313	83.7091	83.8579	84.1678	10.9775	11.1704	11.6711	13.3134	10.9833	13.4609	22.0847	17.8167	21.291	241.494	225.656	217.755	4.75757e-18	1.47282	up	3.30819e-36	2.12802	up	0	4.10112	up	0.534105	-0.148477	normal	0.906326	-0.0538947	normal	8.40891e-185	1.47082	up	0.422995	0.13682	normal	4.15118e-10	0.908804
Prunus_avium_newGene_2397	--	LOC117629572	4.05556	2.90655	2.92098	2.05805	2.09234	2.15511	3.30621	4.14199	3.69318	5.57318	5.54293	6.36186	3.54908	4.71209	3.47794	1.74927	1.41826	1.70477	4.31331	4.33296	3.80294	6.83473	6.69551	6.8458	0.0214974	-0.549899	normal	0.0656877	0.411072	normal	9.90656e-08	1.0058	up	0.369796	-0.328983	normal	0.845725	0.103452	normal	0.149145	0.249086	normal	2.14749e-09	-1.28473	down	0.623194	0.131359
Prunus_avium_newGene_2404	--	--	0	0.054579	0	0.154854	0.107167	0.097287	0.461672	0.773795	0.170903	0.298883	0.445523	0.855817	0.102432	0	0	0.448899	0.693899	0.537963	0.267445	0.477647	0.083511	1.34397	1.37805	1.74485	--	--	--	--	--	--	--	--	--	--	--	--	--	--	--	0.00399345	1.48867	up	--	--	--	--	--
Prunus_avium_newGene_2413	--	--	1.42254	2.16484	1.18783	1.0047	1.48462	1.58866	1.8098	1.4483	2.19542	2.32485	1.52269	1.71477	2.23943	2.47904	2.38148	1.2165	1.27723	0.912022	1.94042	1.58091	1.70976	2.09768	1.74197	1.95443	0.790859	-0.13089	normal	0.286761	0.432556	normal	0.329786	0.390994	normal	0.760733	-0.213127	normal	0.89516	-0.135748	normal	0.848048	0.0973558	normal	0.000656933	-1.06566	down	0.28173	-0.404991
Prunus_avium_newGene_2420	--	--	0.65959	0.417338	0.890716	0.348511	0.051627	0.087417	1.15631	0.633879	0.652607	0.639159	1.53317	0.585566	1.30195	1.16919	1.12169	0.333189	0.809729	0.183842	0.56754	1.37075	0.96039	0.934807	1.13498	0.648633	--	--	--	--	--	--	--	--	--	--	--	--	0.887162	0.211854	normal	0.973043	0.0298341	normal	0.00654063	-1.41174	down	0.775736	-0.181771
Prunus_avium_newGene_2423	--	--	1.14845	0.43371	0.553563	0.425384	0.482002	0.684854	1.1313	1.05757	0.935801	1.30363	1.02491	0.6959	1.0299	0.753536	1.27062	0.803152	0.493617	0.539242	0.672375	0.965893	1.1053	2.45409	1.81468	2.18185	--	--	--	--	--	--	--	--	--	--	--	--	--	--	--	0.0121952	1.09954	normal	--	--	--	--	--
Prunus_avium_newGene_2478	--	--	465.652	485.449	439.328	423.341	422.704	457.681	460.375	418.095	2960.56	591.605	532.695	488.339	414.983	470.62	419.914	441.643	507.905	21615.1	499.753	455.475	633.903	549.397	4564.32	6178.31	0.837566	-0.0133144	normal	0.106653	1.71123	normal	5.2777e-05	0.376052	normal	0.0149337	4.08203	normal	0.504824	-1.3608	normal	5.78176e-05	2.84822	up	0.00664353	4.01343	up	0.128992	0.316453
Prunus_avium_newGene_251	--	--	0.896148	0.679382	1.43429	0.835818	0.815093	0.467226	0.574298	1.21042	1.08132	0.794338	0.989045	1.75007	0.514673	0.257979	0.518729	1.31484	2.14423	1.06301	0.733853	1.88063	0.860953	2.2167	2.19653	1.61558	0.785988	-0.145564	normal	0.202135	0.55516	normal	0.0717554	0.743259	normal	0.0136839	0.990312	normal	0.676003	0.328445	normal	0.0114962	0.812783	normal	0.00428699	1.11507	up	0.00766701	1.17564
Prunus_avium_newGene_2512	--	--	0.838733	0.33059	0.6316	1.79382	2.83354	2.94643	1.06078	1.74901	2.10585	0.749058	0.684054	0.333974	1.3246	0.501911	1.19651	2.13418	2.2274	0.957132	1.57785	2.3279	1.4025	0	0.187008	0	1.29433e-12	2.16526	up	3.2315e-06	1.68649	up	0.742574	0.171444	normal	0.202357	-0.473431	normal	0.958792	0.0504384	normal	--	--	--	0.192883	0.782716	normal	0.0204919	0.858148
Prunus_avium_newGene_2513	--	--	0.581603	1.57144	0.63451	2.76025	1.97581	1.55041	2.87732	1.52469	1.49995	0.349239	0.32988	0.916407	0.659318	0.792834	0.616182	3.71632	3.69897	5.60288	2.52139	1.89046	1.66947	0.421667	0.138116	0.293716	0.000392564	1.26098	up	0.000525272	1.314	up	0.24673	-0.612659	normal	9.67233e-06	1.08887	up	0.985974	-0.0176397	normal	--	--	--	1.43583e-30	2.62205	up	2.3119e-08	1.59033
Prunus_avium_newGene_2527	--	LOC110769337	0.29149	0.310617	0.234053	0.188437	0.126078	0.174711	0.097417	0.146152	0.102419	1.49912	1.05713	1.20493	0.119162	0.17474	0.23598	0.099996	0.167937	0.310617	0.216009	0.499162	0.209223	1.95438	1.72166	1.48488	--	--	--	--	--	--	8.78759e-14	2.22232	up	--	--	--	--	--	--	0.0200366	0.541463	normal	--	--	--	--	--
Prunus_avium_newGene_2536	--	--	1.29651	0.891076	0.996415	0.309424	0.232556	0.514204	1.08137	0.849829	0.721765	1.14076	1.28099	1.42189	0.927796	0.515489	1.1791	0.859177	0.777319	0.492853	1.12875	1.27718	0.577413	0.660081	1.06772	0.565529	4.26314e-05	-1.47836	down	0.953449	-0.022506	normal	0.0962814	0.455661	normal	0.0280147	1.03921	normal	0.914899	0.113558	normal	0.0351688	-0.708323	normal	0.404093	-0.312804	normal	0.636206	0.236183
Prunus_avium_newGene_2537	--	--	0.948219	6.14425	8.01015	14.7188	8.29409	12.9646	8.74084	9.42866	10.3382	6.70146	6.63886	3.58298	8.17628	5.24938	7.40484	9.25538	12.1125	9.59753	9.0709	10.1968	12.176	10.3941	12.8667	13.0188	0.160313	1.35009	normal	0.195106	1.15727	normal	0.719903	0.350541	normal	0.722425	-0.179746	normal	0.823024	0.0794862	normal	0.000830871	1.12558	up	0.000126458	0.555013	normal	7.16108e-05	0.642492
Prunus_avium_newGene_2563	--	--	6421.93	6459.16	6490.38	6482.89	6319.21	6341.41	5970.98	5607.29	6013.52	2022.74	2103.7	1989.78	7478.87	7339.74	7272.28	5922.9	5971.82	5718.64	5930.16	5911.1	5669.39	1156.47	1110.68	1095.23	2.09001e-10	0.0801876	normal	0.0245468	0.101805	normal	0	-1.47924	down	1.50775e-08	-0.081397	normal	0.492724	-0.0677352	normal	1.62461e-199	-0.836149	normal	1.78786e-72	-0.344036	normal	4.65843e-54	-0.286811
Prunus_avium_newGene_2584	--	--	22.78	24.7776	21.3429	24.2488	27.0899	22.1209	21.2386	23.1592	22.7678	6.72887	6.87601	5.80574	20.4834	20.6803	21.3964	28.6537	24.849	29.1822	28.3038	20.9128	27.3518	1.76972	2.61758	2.14486	0.0994116	0.188361	normal	0.0610754	0.203413	normal	2.96728e-34	-1.64089	down	0.125211	0.211004	normal	0.631994	0.127046	normal	1.84584e-10	-1.54165	down	5.90741e-05	0.385026	normal	0.00875182	0.338751
Prunus_avium_newGene_2606	--	--	0.472954	0.521465	0.509375	0.25592	0.269124	0.454978	0.638704	0.532957	0.528112	0.147775	0.056339	0.218677	0.497949	0.591279	0.75696	0.403664	0.672203	0.57836	0.527344	0.600027	0.25221	0.179802	0.20056	0.085393	0.220925	-0.556461	normal	0.31021	0.389864	normal	0.00236471	-1.63224	down	0.131438	0.798642	normal	0.689863	-0.381864	normal	--	--	--	0.648302	-0.180044	normal	0.459059	-0.392609
Prunus_avium_newGene_2615	--	--	4.52239	4.53737	4.55624	2.52936	2.8318	2.52876	3.29247	3.20808	3.74121	5.69633	5.45177	5.97489	5.60928	4.8503	4.40643	2.16619	2.26392	2.76978	4.18231	4.09658	4.38237	5.67827	5.65546	5.71032	2.46868e-11	-0.690689	normal	0.146739	-0.168656	normal	1.73125e-08	0.513453	normal	0.711483	-0.0912862	normal	0.135904	0.243154	normal	0.876626	0.0211462	normal	1.7921e-18	-1.0631	down	0.151925	-0.183787
Prunus_avium_newGene_2616	--	--	1.32104	1.86685	3.14014	0.98644	1.51351	1.20578	2.53244	2.39992	1.51655	3.67653	3.08815	2.43996	3.236	2.7596	2.80965	1.2133	0.735898	1.59487	2.07794	2.78612	2.71741	2.65163	3.36483	3.47884	--	--	--	0.663955	0.249834	normal	0.132855	0.713114	normal	--	--	--	0.896817	0.172335	normal	0.892943	0.0805342	normal	0.00360948	-1.3243	down	0.759798	-0.173665
Prunus_avium_newGene_2638	--	--	8.2012	10.4145	10.9891	8.57387	8.49044	8.76505	9.37984	7.74403	10.8161	33.6881	30.9531	32.1277	9.75456	11.0696	7.69601	6.4336	6.85479	6.94624	11.2365	9.78524	13.3895	46.8998	42.5862	45.2015	0.891052	-0.0259877	normal	0.656548	0.0803976	normal	1.11596e-61	1.78304	up	0.0357437	-0.340574	normal	0.399285	0.221846	normal	1.79773e-13	0.511065	normal	0.00535938	-0.407256	normal	0.101296	0.283339
Prunus_avium_newGene_2647	--	--	23.6976	19.4258	20.6449	28.533	19.6138	22.0526	9.02959	7.96188	16.2363	5.39865	4.39494	8.3663	12.9209	12.4074	11.2218	14.5039	15.6575	14.9251	10.7617	9.10336	9.63573	3.73285	3.1056	6.43707	0.206435	0.237851	normal	0.00513837	-0.691667	normal	3.89987e-12	-1.62577	down	0.0020118	-0.599461	normal	0.716122	-0.23905	normal	0.381008	-0.413452	normal	0.116867	0.282189	normal	0.297642	-0.264756
Prunus_avium_newGene_2650	--	--	18.7924	17.604	16.8308	18.2597	18.0476	19.9835	30.9213	34.5682	29.8639	24.6463	23.0356	24.6402	21.9348	22.8065	21.728	20.7133	21.0112	16.5039	27.2207	29.9507	29.4005	15.7498	13.8141	12.7975	0.12753	0.17766	normal	5.19036e-30	1.07982	up	7.74016e-10	0.625996	normal	0.625762	0.0876928	normal	0.126613	-0.198138	normal	3.33363e-11	-0.743155	normal	0.0400069	-0.207886	normal	3.80874e-06	0.429529
Prunus_avium_newGene_2663	--	--	2.36721	1.40849	1.8153	2.09017	1.55181	2.46577	0.475827	0.551578	0.360558	1.43491	1.51069	1.0156	1.03017	1.04761	0.881013	0.924112	1.13854	1.39611	0.617409	0.702776	0.574564	1.4938	1.80689	2.12808	0.543751	0.227498	normal	3.80693e-05	-1.7535	down	0.425749	-0.304087	normal	0.0572694	-0.781493	normal	--	--	--	0.250389	0.477915	normal	0.630851	0.207225	normal	0.287475	-0.575258
Prunus_avium_newGene_2706	--	LOC18774702	3.90603	3.79643	3.79329	6.66314	6.43183	5.08432	4.75349	5.56132	5.65112	6.3953	8.05856	7.45778	4.49278	4.17163	4.86565	4.15076	5.08193	7.42475	5.71608	7.09328	6.50278	4.20861	6.97204	6.6763	0.0117008	0.767897	normal	0.0245267	0.712198	normal	0.000124497	1.11037	up	0.857115	-0.102601	normal	0.710909	0.239236	normal	0.408966	-0.310205	normal	0.509419	0.221374	normal	0.0993644	0.529965
Prunus_avium_newGene_2727	--	--	1.64426	2.02973	1.6478	0.916752	0.864975	0.670969	0.675008	0.617245	0.902928	0.721019	0.699069	0.66329	0.670634	1.2044	0.562513	0.591999	0.7353	1.02871	0.715817	0.728365	0.566273	0.571358	1.00701	1.07545	0.00127083	-0.830137	normal	6.83963e-09	-1.87683	down	2.3045e-08	-1.65932	down	0.913878	-0.0831505	normal	0.858681	0.23777	normal	0.742574	0.195413	normal	0.432942	0.381104	normal	0.584827	-0.325747
Prunus_avium_newGene_2732	--	--	3.21615	2.58972	2.82341	2.56933	4.15982	1.69229	1.41456	0	0.93547	0	1.19018	0.488106	1.38381	1.14625	1.85045	1.79222	2.26422	1.63822	0.365741	0.939224	0.420308	1.62722	0.989337	0.89026	0.917842	0.0619246	normal	0.0293414	-1.58865	normal	0.00307763	-2.15755	down	--	--	--	--	--	--	--	--	--	--	--	--	--	--
Prunus_avium_newGene_2742	--	--	1.22905	1.10605	0.797843	0.825478	1.30844	1.00834	0.877318	0.952866	0.883235	1.74328	1.6883	1.68251	0.566085	1.2008	0.941458	0.749509	1.0988	1.02248	1.39597	1.64153	1.27434	2.83822	2.4331	2.46863	0.975564	0.012961	normal	0.505966	0.230364	normal	0.00142588	0.873758	normal	0.985106	-0.0128537	normal	0.259388	0.496045	normal	0.00498146	0.637278	normal	0.854331	0.073884	normal	0.0145622	0.821946
Prunus_avium_newGene_2745	--	--	0	0	0	0	0	0	0	0	0	0.293319	0.60597	0.852857	0	0	0	0.035184	0.031535	0	0.336168	0	0.114824	0.908763	2.0787	1.41241	--	--	--	--	--	--	--	--	--	--	--	--	--	--	--	0.00702787	1.34904	up	--	--	--	--	--
Prunus_avium_newGene_2772	--	LOC110770184	0.03274	0.085271	0.140978	0.424018	0.653166	0.434447	0.063202	0.116342	0.322999	1.5367	0.794959	0.817766	0.500524	0.379155	0.760433	0.679447	0.835847	0.65853	0.348924	0.402994	0.735037	0.515745	0.442107	0.892931	--	--	--	--	--	--	5.55087e-10	3.65062	up	0.332182	0.562336	normal	--	--	--	0.221871	-0.644862	normal	0.346429	0.413367	normal	--	--
Prunus_avium_newGene_2785	--	--	2.25865	2.01148	2.1592	1.73605	1.40282	1.79957	2.03145	2.20211	2.25895	1.79542	2.34223	1.77005	0.917423	1.15996	2.10252	0.484629	0.971905	0.788567	1.00685	0.843792	1.15532	0.903656	0.977565	0.763155	0.363945	-0.280026	normal	0.377626	0.249519	normal	0.841548	0.0630238	normal	0.00902729	-1.08648	down	0.000933983	-1.15941	down	0.00143211	-1.11939	down	0.0353433	-0.890826	normal	0.418649	-0.411755
Prunus_avium_newGene_279	--	--	14.7468	16.5849	15.1177	11.4764	10.1759	8.53848	7.07102	7.24673	7.53646	7.44749	5.56341	7.1221	10.3541	9.50799	7.85895	6.53086	7.80665	6.95859	7.9146	8.14354	8.8525	8.39457	5.80677	5.52177	5.9961e-05	-0.524977	normal	1.96892e-11	-0.846458	normal	4.30638e-13	-1.02446	down	0.00871725	-0.462727	normal	0.719113	0.127116	normal	0.999725	-0.000133276	normal	0.00809526	-0.398334	normal	0.602627	-0.107783
Prunus_avium_newGene_2790	--	--	6.1855	7.86525	6.42582	6.12005	5.91677	6.43692	9.04918	7.15552	9.99209	7.81401	8.14769	8.11654	9.4695	12.1616	10.1267	4.68652	4.83209	4.67304	9.2147	8.45696	7.37233	3.56671	3.90955	3.75088	0.470108	-0.135373	normal	0.000539914	0.595653	normal	0.0609091	0.305088	normal	0.215608	-0.276899	normal	0.54831	-0.205479	normal	1.5922e-08	-0.955634	normal	1.35503e-16	-1.14315	down	0.0577277	-0.318777
Prunus_avium_newGene_280	--	--	9.23456	11.6724	11.8978	1.7294	2.2807	2.94308	1.62731	2.6344	1.83994	0.362084	0.943723	0.489561	3.11825	2.84207	2.72546	1.16964	0.859481	0.438275	1.1885	2.30076	1.55545	0	0	0	1.07437e-23	-2.1342	down	2.92763e-22	-2.17863	down	2.30296e-41	-3.95431	down	0.00196987	-1.44145	down	0.719144	-0.327724	normal	--	--	--	2.29254e-07	-1.80991	down	0.0567407	-0.723114
Prunus_avium_newGene_2800	--	--	3.18678	2.45979	2.30076	1.23151	1.14453	0.95323	1.4747	0.939429	1.65686	0.773507	1.39053	0.867029	1.03669	1.10597	1.47182	1.898	1.03075	1.21879	1.44426	1.29096	1.31308	0.916987	1.21602	0.83829	0.000136609	-1.1532	down	0.0308014	-0.713458	normal	0.000501963	-1.19084	down	0.534138	0.356719	normal	0.947416	-0.0780545	normal	0.988507	-0.010498	normal	0.654213	0.186521	normal	0.662704	0.213841
Prunus_avium_newGene_283	--	--	0	0	0	0.148204	0	0	0.43078	0.048986	0.363824	5.45562	4.55071	6.38615	0.193819	0.498019	0.234451	0.71186	0.266897	0.747485	0.334782	0.543571	0	9.63709	9.13781	7.99682	--	--	--	--	--	--	9.64657e-16	9.91512	up	--	--	--	--	--	--	0.00034164	0.734491	normal	--	--	--	--	--
Prunus_avium_newGene_2835	--	--	0.027702	0.080324	0	0.30983	0	0.131423	1.75603	0.64393	1.63078	22.2056	22.5774	22.3241	0.755576	0.062838	0.208748	0.743721	0.487748	0.866814	1.73948	1.44839	1.36846	28.549	24.8364	27.8079	--	--	--	--	--	--	1.54395e-52	9.20893	up	--	--	--	0.932938	0.104745	normal	0.000527867	0.301398	normal	0.158737	0.96519	normal	0.000169216	2.1421
Prunus_avium_newGene_2842	--	--	0.456963	0.515587	0.297733	0.202983	0.267086	0.378861	1.26254	0.959093	0.890478	1.28264	1.17224	1.10131	0.54685	0.463559	0.561573	0.418886	0.419922	0.797809	0.923739	0.909614	0.875474	1.1982	0.889721	1.33855	--	--	--	0.000186577	1.52495	up	1.45773e-05	1.66655	up	--	--	--	0.753085	-0.26214	normal	0.946538	-0.0341367	normal	0.92268	0.0545931	normal	0.0524944	0.829861
Prunus_avium_newGene_2847	--	--	0	0	0	0	0.16914	0	2.52029	2.5242	2.15496	4.03776	3.80837	4.39998	0	0	0.192797	0.327898	0.305436	0.431738	0.75955	1.34737	0.20782	1.06346	1.91222	1.72201	--	--	--	5.39016e-14	9.42379	up	1.54319e-16	10.1295	up	--	--	--	0.000920174	-1.67467	down	3.708e-07	-1.35128	down	--	--	--	--	--
Prunus_avium_newGene_2854	--	LOC103341856	13.9234	14.1224	14.048	31.4395	28.4627	28.6908	21.1924	23.2296	24.5495	39.9013	41.1528	39.6364	17.9927	17.842	17.5648	26.1857	24.7822	27.04	32.8841	31.6209	30.7821	45.7971	45.7617	43.4379	8.3945e-64	1.17067	up	3.8972e-32	0.952717	normal	5.26552e-152	1.70294	up	0.112501	-0.145432	normal	9.51617e-08	0.404902	normal	0.00122189	0.188636	normal	4.00905e-15	0.528116	normal	2.63851e-43	0.882687
Prunus_avium_newGene_286	--	--	3.38341	2.88193	2.55046	2.05214	1.70693	1.60495	2.11249	2.06545	1.62368	3.11888	3.14378	1.98186	3.20895	4.18827	3.38275	1.85611	1.59901	1.76944	2.45941	2.1195	2.19066	2.82878	3.24333	2.78236	0.0485479	-0.612897	normal	0.268312	-0.360539	normal	0.794907	0.0877516	normal	0.991754	-0.00687401	normal	0.859076	0.161765	normal	0.7639	0.128355	normal	4.4448e-05	-1.0628	down	0.0393364	-0.618849
Prunus_avium_newGene_2871	--	--	2.67676	3.92189	1.88343	3.63696	2.92593	2.55182	3.18231	2.663	4.0614	1.00277	2.00669	1.82062	2.37865	3.38282	2.25569	2.00808	3.46277	2.34641	2.36902	2.65851	1.6819	0.480937	1.33836	0.470053	0.654688	0.198179	normal	0.246729	0.46423	normal	0.190857	-0.617865	normal	0.777102	-0.178822	normal	0.323422	-0.610198	normal	--	--	--	0.894674	-0.0587484	normal	0.706629	-0.202404
Prunus_avium_newGene_2874	--	--	2.09708	1.73444	0.795424	6.61851	6.15108	5.61117	4.06518	2.78786	4.11759	1.00199	0.967264	0.81812	1.46815	1.51976	1.32697	5.88185	8.15055	5.92949	1.99345	3.28302	1.93966	0.202091	0.082472	0.346034	1.84221e-13	2.08477	up	2.69632e-05	1.48812	up	--	--	--	0.616632	0.157686	normal	0.155616	-0.655098	normal	--	--	--	1.85988e-20	2.17526	up	0.0495142	0.789853
Prunus_avium_newGene_2884	--	--	9.38948	10.9261	12.2177	7.39181	7.78701	6.84705	5.72274	4.29936	5.80959	14.2608	15.5184	13.7806	7.37939	8.75741	7.59673	3.80949	5.77836	4.02515	6.89074	7.39197	6.44118	17.4625	15.1741	16.6872	0.0270649	-0.333788	normal	4.03889e-05	-0.711597	normal	5.87563e-05	0.53207	normal	0.00183715	-0.626514	normal	0.287695	0.316288	normal	0.0727964	0.233134	normal	0.000710649	-0.604176	normal	0.942982	-0.0177199
Prunus_avium_newGene_2885	--	LOC110761262	0.093965	0.365947	0.093904	0.385975	0.316049	0.126286	0.293786	0.294158	0.259569	0.289429	0.199609	0.410105	0.321049	0.371104	0.267314	0.104005	0.223254	0.258244	0.414696	0.314864	0.154009	4.6926	5.0461	4.01837	--	--	--	--	--	--	--	--	--	--	--	--	--	--	--	1.31058e-24	3.87304	up	--	--	--	--	--
Prunus_avium_newGene_2891	--	--	1.19133	2.12917	1.7273	0.920055	0.776682	1.47479	0.69589	0.541741	0.639335	1.28076	1.51545	1.48989	1.29863	1.66818	1.44106	0.639481	0.976253	1.28468	2.25693	1.07089	0.925526	1.15877	1.62568	0.932068	0.16445	-0.564966	normal	0.00084277	-1.32377	down	0.518624	-0.239331	normal	0.82259	-0.183754	normal	0.0479905	1.11079	normal	0.836631	-0.117923	normal	0.0463008	-0.731728	normal	0.72489	-0.171463
Prunus_avium_newGene_2909	--	--	3.70251	4.10289	2.70182	1.69633	3.49525	1.67844	1.97532	1.39153	1.62709	0.069038	0.253917	0.138431	1.86634	1.95952	2.18534	1.85673	1.61234	2.38229	2.09365	1.59091	0.538011	0.136716	0	0.106766	0.166293	-0.511441	normal	0.0139734	-0.813867	normal	1.31436e-15	-4.08662	down	0.78521	-0.184629	normal	0.815498	-0.296135	normal	--	--	--	0.890902	-0.0550655	normal	0.434491	-0.444648
Prunus_avium_newGene_2918	--	LOC110769194	1.70223	0.917105	1.02125	0.129831	0.137688	0.284838	0.995127	0.555579	0.758405	1.27196	1.17295	0.781778	1.00474	1.24752	2.00767	0.298611	0.594965	1.07568	1.23387	1.39534	0.782937	1.82699	1.16061	1.29537	3.51144e-06	-2.52312	down	0.420207	-0.392462	normal	0.928762	0.0423688	normal	--	--	--	0.563519	0.509019	normal	0.417764	0.388436	normal	0.0208249	-1.08409	normal	0.658543	-0.240926
Prunus_avium_newGene_2920	--	--	0.841553	1.00889	0.941769	2.08192	2.57331	2.03461	2.36803	2.17056	2.14489	0.435509	0.463576	0.525582	1.65343	1.39977	1.45662	2.70482	2.73538	2.31028	2.67878	2.51486	2.92295	0.394603	0.485722	0.269626	7.67621e-12	1.35602	up	3.70031e-15	1.52862	up	0.0153701	-0.747819	normal	0.22317	0.265554	normal	0.531171	0.197662	normal	0.63016	-0.260483	normal	2.06368e-06	0.742632	normal	4.12183e-07	0.869614
Prunus_avium_newGene_2936	--	--	1.14213	1.31056	1.39044	1.90246	2.05834	2.25751	2.6147	2.47938	2.64721	7.45262	7.72733	7.97004	3.00952	3.46693	3.69585	2.67823	2.44772	2.4236	3.34649	3.52796	3.38773	9.56594	9.89076	10.2647	0.000144658	0.790015	normal	1.12585e-10	1.24693	up	6.09191e-87	2.7684	up	0.162221	0.315303	normal	0.122709	0.345257	normal	6.63876e-05	0.386983	normal	0.00289912	-0.447457	normal	0.778184	0.0617358
Prunus_avium_newGene_2937	--	--	1.248	0.768471	1.21886	1.5747	1.06178	1.00442	0	0.063639	0	0	0	0	0	0	0.057082	1.14845	1.60438	0.977284	0	0	0.16034	0	0	0	0.594779	0.262346	normal	--	--	--	--	--	--	0.924165	0.0776301	normal	--	--	--	--	--	--	1.95917e-07	6.0734	up	--	--
Prunus_avium_newGene_295	--	LOC18767545	22.787	24.756	20.4557	14.1108	14.0834	13.5178	9.37643	8.86269	9.27332	9.96574	8.89141	8.03434	12.2495	11.2926	9.44307	9.13448	11.0035	9.50007	10.7374	9.3809	11.0706	7.42548	6.42044	8.5353	1.13323e-19	-0.576574	normal	6.2199e-50	-1.04531	down	5.01322e-73	-1.27259	down	5.78483e-09	-0.478108	normal	0.453883	0.121488	normal	0.235563	-0.145189	normal	0.138517	-0.137493	normal	0.913312	0.0155156
Prunus_avium_newGene_2951	--	--	2.36612	2.75467	3.09634	0.804147	1.14916	0.763489	1.57105	1.76725	2.47042	2.18294	2.12627	2.67394	3.19617	1.90062	1.88615	0.86907	1.47125	0.635584	2.42655	1.06786	2.29266	1.86148	2.39378	2.2868	1.03919e-07	-1.49312	down	0.369041	-0.259701	normal	0.834027	-0.0574646	normal	0.817762	0.173325	normal	0.949857	-0.0689124	normal	0.877173	-0.060111	normal	0.000156369	-1.23152	down	0.624961	-0.22244
Prunus_avium_newGene_2958	--	--	1.75908	1.63053	1.63418	4.18221	4.46877	3.62032	2.35801	2.44681	1.78962	1.79474	0.859939	2.37989	2.12659	1.61943	2.60712	3.49894	4.09917	3.7632	2.20461	1.71221	2.70634	1.99763	2.15292	1.80578	1.43171e-10	1.37788	up	0.0292652	0.615391	normal	0.647285	0.181949	normal	0.824862	-0.0778729	normal	0.957951	-0.0482037	normal	0.565835	0.272131	normal	0.000133807	0.829737	normal	0.774336	0.11845
Prunus_avium_newGene_2978	--	--	2.69325	2.26298	2.6979	1.41198	1.47573	1.70655	1.12253	0.527723	0.953183	1.07288	0.643222	0.653925	2.02135	1.35045	2.37417	1.34444	1.20928	1.14998	0.988169	0.836169	1.15194	0.387469	0.57789	0.582514	0.00293868	-0.633484	normal	2.85118e-06	-1.30111	down	1.62727e-08	-1.49822	down	0.418456	-0.289339	normal	0.921186	0.112758	normal	0.227165	-0.581647	normal	0.0099224	-0.645117	normal	0.00288433	-0.889213
Prunus_avium_newGene_298	--	--	0	0.316565	0.216823	0.621587	1.19211	1.09352	0.893178	0	0.187321	0.672317	0.836353	0.523041	0.391474	0.405968	0.424629	0.525131	1.22374	1.03639	0.65659	0.130138	0.551205	1.04158	1.22909	1.48477	--	--	--	--	--	--	--	--	--	0.937185	0.0795976	normal	--	--	--	0.111521	0.871122	normal	--	--	--	--	--
Prunus_avium_newGene_2987	--	--	0.349475	0.390626	0.500856	0.343409	0.088129	0.467974	0.194515	1.00727	0.427807	0.385208	1.20242	0.318349	0.647488	0.447763	0.359411	0.574196	0.467411	0.200237	0.185167	0.476474	0.562357	2.49728	1.32601	2.63387	--	--	--	--	--	--	--	--	--	--	--	--	--	--	--	0.00143259	1.74052	up	--	--	--	--	--
Prunus_avium_newGene_2990	--	--	20.1182	21.5806	24.2477	30.4535	30.385	32.0435	41.6895	29.62	42.7729	63.5981	71.383	60.3196	26.8281	33.9499	27.4736	32.4062	31.8341	34.3321	41.4938	34.5733	32.9341	106.439	99.7085	94.1487	2.35887e-07	0.589797	normal	5.33379e-13	1.03137	up	1.73031e-63	1.74736	up	0.412983	0.124374	normal	0.69761	-0.129682	normal	3.61784e-16	0.646381	normal	0.260025	0.140228	normal	0.0125016	0.349067
Prunus_avium_newGene_2992	--	LOC110747602	7.35046	5.70102	8.39992	8.50512	8.68459	8.9597	9.45802	8.84188	10.6258	19.7411	18.093	17.1658	7.36967	8.87224	10.0254	7.48216	7.53982	6.39004	11.1645	10.552	8.80363	33.3224	32.3068	31.0687	0.0831889	0.3822	normal	0.00171691	0.671251	normal	8.65005e-19	1.54126	up	0.353601	-0.248667	normal	0.976377	0.0188336	normal	1.03545e-13	0.840645	normal	0.123342	-0.310463	normal	0.261979	0.26805
Prunus_avium_newGene_3007	--	--	0.238781	0.134671	0.256478	1.18766	1.234	1.22581	0.350016	0.665984	0.240284	0.745127	0.781113	0.56304	0.830444	0.311838	0.641257	0.694188	1.25695	0.638847	0.295298	0.385142	0.312736	4.27659	3.98539	3.99051	6.04428e-13	2.59814	up	--	--	--	3.33864e-05	1.88785	up	0.284568	-0.454392	normal	--	--	--	1.61909e-36	2.5644	up	0.227565	0.510724	normal	--	--
Prunus_avium_newGene_3015	--	--	1.88597	1.69263	1.29747	0.765807	0.845031	0.680703	0.873092	1.34389	0.696597	1.02717	1.87533	1.75049	1.22256	1.73934	1.69654	0.455984	0.779978	0.929487	1.23774	0.955807	1.23313	1.47882	1.00755	2.04825	0.00397005	-0.84874	normal	0.131106	-0.528621	normal	0.669952	0.134871	normal	0.677821	-0.249028	normal	0.728175	0.279674	normal	0.949212	-0.0294214	normal	0.000128219	-1.14363	down	0.434286	-0.269738
Prunus_avium_newGene_3020	--	--	1.43465	1.22378	1.56917	2.20271	1.42428	1.64367	0.979481	1.56521	1.22802	0.869772	1.28069	1.17321	0.049967	0.105645	0.173082	0.26175	0.494094	0.254279	0	0.174925	0.089399	0.562855	0.303563	0.299861	0.34659	0.405423	normal	0.836348	0.103735	normal	0.822112	-0.110061	normal	4.33599e-05	-2.21572	down	--	--	--	--	--	--	--	--	--	--	--
Prunus_avium_newGene_3033	--	--	30.6406	35.8241	30.3815	33.976	27.0581	30.3544	17.6058	9.98793	11.8175	6.15032	7.93755	7.15238	20.5573	26.9252	20.9008	19.9522	23.4162	19.377	13.1295	13.699	10.1378	4.84309	7.77449	4.87536	0.93799	0.0140179	normal	2.32823e-08	-1.05148	down	9.19777e-32	-1.99989	down	0.00102183	-0.503846	normal	0.805937	-0.15543	normal	0.529435	-0.246138	normal	0.392746	-0.142604	normal	8.15853e-06	-0.837206
Prunus_avium_newGene_3039	--	LOC110769194	2.52884	2.27909	2.24585	0.525713	0.494295	0.598129	0.926528	1.28319	0.746184	0.620617	0.698101	0.689045	1.00568	1.52156	0.718768	0.644212	0.416033	0.623905	1.3324	1.38794	0.969488	1.58445	1.18502	0.742582	2.54899e-10	-2.01724	down	0.00169282	-1.00262	down	7.87318e-07	-1.60016	down	--	--	--	0.799359	0.254453	normal	0.0978146	0.812631	normal	0.0304151	-0.959371	normal	0.680618	0.223632
Prunus_avium_newGene_3056	--	LOC110748735	3.60465	4.40165	4.10572	5.20782	3.76689	4.07781	2.31718	1.63338	2.4952	3.26503	3.2588	3.28132	2.27724	1.84035	1.63304	3.92196	5.12967	4.26079	1.5187	2.50633	1.75751	5.56906	3.25728	5.15951	0.231464	0.205883	normal	0.00047907	-0.66275	normal	0.455179	-0.121723	normal	0.819203	0.0673287	normal	0.702288	-0.217453	normal	0.00601195	0.538934	normal	6.64859e-14	1.19182	up	0.867399	0.0606405
Prunus_avium_newGene_308	--	--	5.3012	4.87402	5.36447	4.72378	4.38794	4.85093	2.77001	2.74225	3.54496	2.55237	1.0856	1.93174	4.17969	3.44065	3.50512	3.79703	4.17383	5.04837	4.17933	3.64351	3.28561	2.06201	2.54363	2.04294	0.785349	-0.0514139	normal	0.00462604	-0.527331	normal	2.10669e-07	-1.26989	down	0.867701	-0.0545512	normal	0.542157	0.246791	normal	0.47013	0.281156	normal	0.295243	0.19823	normal	0.870995	0.0455887
Prunus_avium_newGene_3090	--	LOC103325912	2.25186	1.99384	2.65075	3.18376	2.46014	2.09584	4.05896	3.62037	4.56957	4.68649	4.3127	4.36173	3.85323	2.77039	3.35467	3.25821	3.62808	3.25658	4.08975	3.62021	2.96184	4.24242	4.38864	4.14178	0.0758632	0.438102	normal	1.45893e-09	1.20952	up	2.86107e-13	1.32904	up	0.0991909	0.417329	normal	0.484915	-0.24324	normal	0.521135	-0.134537	normal	0.939909	0.0161885	normal	0.543323	0.14866
Prunus_avium_newGene_3108	--	--	3.82142	4.64386	3.25126	1.99195	2.40748	1.94524	2.16484	0.939409	1.11827	3.97312	3.00484	3.02716	3.33214	2.16177	1.48647	1.86474	1.01775	2.68741	2.84673	1.36694	2.91939	3.90519	2.85327	3.64212	0.036105	-0.774682	normal	0.0057353	-1.21832	down	0.913578	-0.0422147	normal	0.87626	-0.140788	normal	0.484915	0.681831	normal	0.87485	0.0826381	normal	0.533897	-0.331118	normal	0.92294	0.0694709
Prunus_avium_newGene_3118	--	--	15.8531	17.0154	17.875	6.45184	8.23482	6.24058	3.86078	4.4647	4.06381	5.97097	8.44558	5.5075	10.7419	8.00751	9.0773	6.09011	4.8423	5.65736	7.2858	5.84545	6.45254	8.53351	9.11214	9.03431	3.15892e-17	-1.1939	down	1.65474e-29	-1.76152	down	8.10874e-12	-1.13388	down	0.290005	-0.287317	normal	0.0481132	0.552912	normal	0.0695432	0.402452	normal	6.68102e-06	-0.786241	normal	0.015104	-0.491432
Prunus_avium_newGene_3129	--	--	0.472765	0.452455	1.01443	0.064915	0.312333	0.06649	1.63268	0.921759	0.844577	3.56465	2.91801	2.55846	1.39929	0.795214	1.71056	0.315797	0.435395	1.58777	1.93862	0.86463	1.49045	5.45235	3.77886	3.23903	--	--	--	--	--	--	1.74332e-08	2.3849	up	--	--	--	0.853495	0.25985	normal	0.159883	0.4896	normal	0.253188	-0.730163	normal	0.786804	0.186529
Prunus_avium_newGene_3141	--	--	1.40919	1.28164	1.23811	0.602024	0.600973	0.443626	0.747847	0.524268	0.701806	1.6115	1.55259	0.789134	0.256797	0.642452	0.425466	0.939458	0.973035	0.447845	0.934034	1.0639	0.366213	1.38193	0.821898	1.17554	0.00551628	-1.17335	down	0.116524	-0.683328	normal	0.713613	0.167199	normal	--	--	--	0.866127	0.253797	normal	0.793014	-0.168326	normal	--	--	--	--	--
Prunus_avium_newGene_3145	--	LOC110750130	9.32391	8.08654	6.0405	7.85185	5.79203	7.60514	8.89921	7.75269	9.2947	9.824	10.5791	8.72506	16.5674	17.2755	14.4127	15.0552	11.1927	15.3848	17.3683	15.5245	14.7866	15.5197	13.1427	12.2091	0.883867	-0.039789	normal	0.0593012	0.383406	normal	0.00975286	0.500769	normal	3.57075e-08	1.00253	up	7.79669e-08	0.817475	normal	0.00158724	0.511512	normal	0.121803	-0.233813	normal	0.891838	0.0273537
Prunus_avium_newGene_3160	--	LOC117630467	1.00943	1.08425	0.998036	0.442407	0.316248	0.32984	0.554513	0.645096	0.517072	1.25525	0.433206	0.985048	0.963527	0.92659	0.558309	0.57554	0.428517	0.793592	0.760874	0.497655	0.271243	1.00985	1.17282	1.504	0.00339374	-1.40071	down	0.202767	-0.598732	normal	0.949289	-0.0331629	normal	--	--	--	--	--	--	0.376571	0.49952	normal	0.344105	-0.484499	normal	--	--
Prunus_avium_newGene_3161	--	--	4.20731	5.71964	4.81225	2.21209	1.95167	1.89411	2.66753	3.74492	2.66907	4.34277	4.65879	3.72585	4.07372	3.95903	4.10665	2.24785	2.64091	2.72361	2.6977	2.66276	2.65049	4.47626	5.77239	4.42081	2.57678e-10	-1.11041	down	0.042776	-0.392503	normal	0.78671	-0.0519767	normal	0.177136	0.348171	normal	0.435663	-0.279918	normal	0.19792	0.244756	normal	1.91302e-05	-0.659008	normal	0.00166207	-0.546663
Prunus_avium_newGene_3168	--	--	12.1067	13.1041	13.505	6.31132	7.12724	7.34211	11.8783	14.0982	11.6296	17.6092	15.4861	19.1757	19.2433	17.7519	19.3149	9.38272	7.53159	7.58748	15.6107	13.208	13.8178	17.606	14.6238	18.9691	1.66931e-12	-0.802291	normal	0.0478163	0.220399	normal	9.68735e-10	0.645713	normal	0.0157811	0.363714	normal	0.349004	0.169663	normal	0.994581	0.00123244	normal	7.63697e-35	-1.12002	down	0.00836664	-0.269163
Prunus_avium_newGene_3176	--	LOC109947164	2.63901	2.46724	1.67063	0.908103	0.923677	0.592434	1.66953	1.95747	1.30747	2.40959	2.47804	2.3198	1.93666	2.39066	2.47711	1.1483	0.863453	1.4894	2.6478	2.10083	1.17918	3.53097	3.69945	3.11351	4.7615e-06	-1.39924	down	0.48614	-0.216435	normal	0.297952	0.273054	normal	0.251323	0.569408	normal	0.811641	0.20274	normal	0.0137893	0.539182	normal	0.000208246	-0.98972	normal	0.722042	-0.146673
Prunus_avium_newGene_3181	--	--	67.9223	64.5922	63.7066	64.0961	62.9716	72.0927	36.3321	37.2485	33.6311	29.5161	26.5489	26.1771	58.248	50.285	55.3631	51.0129	57.4189	53.7275	36.9388	45.8135	46.5241	20.5974	19.8116	19.6486	0.244173	0.118971	normal	5.4566e-10	-0.630455	normal	1.05867e-22	-1.07039	down	0.0245563	-0.257731	normal	0.337109	0.208786	normal	0.00782979	-0.422746	normal	0.772394	-0.0329987	normal	0.0233829	-0.293616
Prunus_avium_newGene_3184	--	--	0.2862	0.235582	0	0.269398	0.27292	0.47304	0.607047	0.418022	0.499503	1.29164	0.409649	1.15621	0.243825	0.308431	0.307968	0.643777	0.515753	0.681458	0.515921	0.455567	0.498045	0.688584	0.771577	0.759749	--	--	--	--	--	--	--	--	--	--	--	--	--	--	--	0.759601	-0.204135	normal	--	--	--	--	--
Prunus_avium_newGene_3190	--	--	0.459178	0.258789	0.3095	0.38397	0.464942	0.732294	0.450417	0.316239	0.454755	0.157754	0.235124	0.269645	0.286809	0.277046	0.254889	0.837965	0.463299	0.563868	0.268582	0.345971	0.196073	0.468726	0.401149	0.424927	0.113141	0.726695	normal	0.307499	0.494487	normal	--	--	--	0.691081	0.256261	normal	0.458009	-0.639168	normal	0.0663302	0.965406	normal	0.00308602	1.15157	up	--	--
Prunus_avium_newGene_3209	--	--	0.224476	0.059402	0.121831	0.067524	0.162243	0.135739	0.115355	0.274263	0.243006	0.56061	0.846132	0.621847	0.207179	0.124533	0.768114	0.234573	0.337867	0.165023	0.392693	0.573329	0.533179	0.539724	0.556103	0.3549	--	--	--	--	--	--	3.25592e-05	2.46563	up	--	--	--	--	--	--	0.401713	-0.482474	normal	--	--	--	--	--
Prunus_avium_newGene_3212	--	LOC18775538	0	0	0	0	0	0	0.126834	0	0	0.20397	0	0	0	0	0	0	0	0	0	0	0	4.71359	5.2255	4.66129	--	--	--	--	--	--	--	--	--	--	--	--	--	--	--	0.0038459	6.06726	up	--	--	--	--	--
Prunus_avium_newGene_3214	--	--	5.87904	6.17569	7.09889	3.1594	2.65043	3.32717	4.23795	5.41751	5.24465	6.71872	6.92514	7.2069	6.66467	6.89367	8.16388	3.76465	3.16926	3.7126	6.34248	6.1191	6.6738	6.64119	5.88689	4.99719	9.54604e-11	-0.948947	normal	0.550314	-0.0964744	normal	0.0139239	0.308553	normal	0.240856	0.275413	normal	0.102888	0.315034	normal	0.143312	-0.226206	normal	1.97543e-15	-1.02812	down	0.49354	-0.112681
Prunus_avium_newGene_3222	--	LOC110768047	7.08968	6.57331	3.9751	6.28972	4.15051	3.8545	3.199	3.04424	2.58317	1.02777	0.241405	0.621161	6.61044	5.16132	6.0618	3.30969	3.7385	4.22863	4.02938	2.81654	2.51755	0	0	0.250466	0.591375	-0.203406	normal	0.0295358	-0.753474	normal	1.44366e-10	-2.97877	down	0.532348	-0.308735	normal	0.982045	0.0279278	normal	--	--	--	0.0132428	-0.67864	normal	0.00967854	-0.868846
Prunus_avium_newGene_3243	--	--	36.0347	36.9499	35.9573	34.502	33.5937	34.9085	29.4563	27.5831	28.4095	9.69439	7.79497	8.67849	39.4798	40.5428	37.5892	32.7765	33.293	33.3729	33.7258	32.2488	29.9319	1.9877	1.37691	1.88247	0.822045	0.0163682	normal	0.103052	-0.109474	normal	1.08977e-107	-1.87367	down	0.920675	-0.0123234	normal	0.413143	0.105417	normal	1.54847e-39	-2.28346	down	1.90626e-06	-0.26043	normal	0.000325546	-0.246273
Prunus_avium_newGene_3245	--	--	2.50985	2.85478	2.09162	2.52648	2.8193	1.98707	0.966973	0.884915	1.84348	0.64541	0.642754	1.36972	1.72344	1.4725	0.957138	1.57826	1.55028	1.19821	0.760799	0.916019	1.00557	0.618311	0.739147	0.76444	0.827635	0.0779105	normal	0.0489288	-0.754978	normal	0.000943025	-1.29925	down	0.053319	-0.714543	normal	0.579646	-0.521781	normal	--	--	--	0.938298	0.0342372	normal	0.246478	-0.582589
Prunus_avium_newGene_3258	--	--	5.95702	6.01399	6.02461	1.89776	1.93225	1.93286	5.36634	5.16832	3.91801	1.89331	1.742	2.16492	10.1318	10.5903	11.2816	1.8993	2.23269	1.34998	6.89399	6.98408	6.57864	1.41266	1.15617	1.0939	4.54228e-16	-1.49375	down	0.937213	-0.0181664	normal	5.92859e-12	-1.37882	down	0.93386	-0.0474722	normal	0.181004	0.354749	normal	0.0444724	-0.687407	normal	2.0095e-58	-2.49511	down	4.8067e-06	-0.603013
Prunus_avium_newGene_326	--	--	0	0	0	0	0	0.020255	0	0	0	0.04169	0.036457	0	0	0	0	0	0	0	0	0	0	1.51956	0.999489	1.3104	--	--	--	--	--	--	--	--	--	--	--	--	--	--	--	7.88485e-11	5.2527	up	--	--	--	--	--
Prunus_avium_newGene_3278	--	--	12.0387	14.6164	12.3589	9.71995	10.0598	10.5444	11.7056	8.29057	10.9082	6.14862	6.9876	6.25181	11.363	10.2966	11.2334	9.45816	7.82005	11.3099	11.4116	9.39994	9.72281	4.48967	4.80424	3.09359	0.0843301	-0.267826	normal	0.629951	-0.094244	normal	7.73415e-07	-0.823098	normal	0.894432	-0.0454768	normal	0.877678	-0.0808199	normal	0.0140712	-0.619786	normal	0.213254	-0.219561	normal	0.792543	-0.0589388
Prunus_avium_newGene_3282	--	--	1.72364	1.84328	0.901757	1.88684	0.806111	1.02431	0.649474	0.594811	0.542304	0.506099	0.333224	0.60028	0.081141	0.506621	0.974392	0.459412	1.04495	1.00712	0.913469	0.482987	0	0.144166	0.579008	0.365126	0.693493	-0.172738	normal	0.00280039	-1.08097	down	0.000158515	-1.45114	down	0.363305	-0.514498	normal	0.93741	-0.413988	normal	0.643413	-0.364011	normal	0.546377	0.685157	normal	0.972169	-0.106418
Prunus_avium_newGene_3283	--	--	0.749296	1.74131	1.94016	0.810376	1.13692	1.62355	0.380662	0.327048	0.936604	0.528903	0.464296	0.412698	1.12843	1.50151	0.484287	2.14634	1.48946	0.863538	0.496767	0.689331	1.27417	0.521509	0.346726	0.321791	0.626936	-0.219812	normal	0.0135311	-1.16852	normal	0.000493552	-1.44661	down	0.488523	0.372537	normal	0.660409	0.50268	normal	--	--	--	0.233471	0.498229	normal	0.635874	-0.297066
Prunus_avium_newGene_3291	--	LOC117623054	0.602133	1.05458	1.08378	2.03024	2.28253	3.03856	2.33774	1.96659	1.78691	2.75937	2.55078	2.36664	0.834641	1.68656	1.14978	2.35126	2.41092	1.45997	2.00358	1.96931	2.05672	3.32196	2.6286	2.77931	3.90745e-06	1.49708	up	6.05222e-05	1.36723	up	1.96789e-07	1.64039	up	0.653577	-0.207421	normal	0.933229	-0.0728439	normal	0.494512	0.215339	normal	0.030247	0.723369	normal	0.0414501	0.751308
Prunus_avium_newGene_3308	--	--	2.57055	3.63614	3.91769	1.57025	1.8983	1.64137	1.98813	1.69059	2.31927	5.1458	4.19331	4.795	2.19365	2.36991	2.49208	2.22574	2.14113	1.63931	2.43583	2.29219	2.20077	8.28262	9.22633	8.46406	9.14992e-06	-0.892251	normal	0.0256378	-0.481	normal	9.51413e-05	0.661163	normal	0.377041	0.269453	normal	0.727189	0.172044	normal	3.57117e-14	0.929153	normal	0.161681	-0.27775	normal	0.842257	0.0571543
Prunus_avium_newGene_3329	--	LOC110746916	2.85924	2.4815	3.73056	3.80217	3.62798	3.49619	1.92871	1.99033	1.74705	1.75408	1.83892	1.69087	3.95795	3.28437	2.86344	4.42446	3.73081	3.96322	2.26643	3.26849	2.56456	1.15847	0.651015	1.06906	0.130398	0.34471	normal	0.122051	-0.410424	normal	0.0314002	-0.563632	normal	0.5042	0.186408	normal	0.30748	0.435203	normal	0.013776	-0.873682	normal	0.339931	0.198609	normal	0.324562	-0.285084
Prunus_avium_newGene_3351	--	--	6.29422	5.70881	5.0666	5.95629	4.90993	5.5089	11.0363	11.0111	7.25724	6.70807	8.15531	8.19971	7.78374	7.08385	6.52961	5.28614	6.23768	5.70041	8.98264	8.88973	9.05738	5.05978	3.86099	5.11341	0.872079	0.040169	normal	9.17754e-08	1.01759	up	0.000824731	0.618334	normal	0.735909	0.108811	normal	0.638549	-0.181371	normal	0.000793725	-0.687628	normal	0.05224	-0.330962	normal	0.0278145	0.378283
Prunus_avium_newGene_3358	--	--	1.11732	0.972336	1.08512	0.363239	0.303517	0.456963	0.369176	0.436134	0.428757	0.168917	0.275623	0.496678	0.208692	0.677896	0.463319	0.156616	0.605142	0.348735	0.413366	0.577403	0.680262	0.549531	0.913896	0.349671	0.000276835	-1.35552	down	0.00644674	-1.02277	down	0.000574736	-1.5086	down	--	--	--	--	--	--	0.14576	0.917915	normal	0.632084	-0.310476	normal	0.778184	0.205454
Prunus_avium_newGene_3370	--	LOC117618905	1.21524	1.42404	1.02788	1.43021	1.04723	1.10583	0.728994	0.866823	0.558053	1.23798	1.01216	0.969726	0.814655	0.764389	1.18001	1.31829	1.0246	1.05666	0.714337	0.731455	0.88794	1.87564	1.55822	1.77409	0.940764	0.0256962	normal	0.0874371	-0.523115	normal	0.913218	-0.0333118	normal	0.933662	-0.0438875	normal	0.985164	0.0205693	normal	0.00430548	0.707026	normal	0.338271	0.273572	normal	0.645513	-0.189549
Prunus_avium_newGene_3380	--	LOC109949131	2.21081	2.68584	2.71022	0.795104	1.66052	1.18777	0.170958	0.754964	0.731784	0.628269	0.415176	0.452186	0.692519	1.12483	0.769938	1.69567	0.682703	0.761042	0.369852	1.13693	0.652004	0.443091	0.151006	0.154296	0.0459375	-0.897256	normal	0.000666112	-1.86195	down	2.9521e-05	-2.13634	down	--	--	--	--	--	--	--	--	--	--	--	--	--	--
Prunus_avium_newGene_3381	--	--	0.471469	0.90237	0.834211	0.623881	0.461845	0.446895	3.77736	3.45898	6.61076	16.2708	21.04	16.738	0.208103	0.711772	0.327356	1.12447	0.562845	0.876004	2.00665	2.4722	1.11599	22.4645	25.6936	19.9803	--	--	--	2.29152e-12	2.85284	up	8.91216e-68	4.72517	up	--	--	--	0.00233901	-1.35008	down	0.0313638	0.354245	normal	--	--	--	--	--
Prunus_avium_newGene_3403	--	--	1.08784	1.67437	1.44345	0.74185	0.525289	0.547508	0.708378	1.1831	1.02929	1.20842	0.766975	0.714244	0.463804	0.652949	0.719264	0.517364	0.525528	0.216729	0.451309	0.577926	0.378748	0.357307	0.412927	0.299881	0.000484123	-1.10778	down	0.225249	-0.387573	normal	0.0969732	-0.530557	normal	0.393406	-0.533742	normal	0.017222	-1.09171	normal	0.00470893	-1.18154	down	0.17904	-0.592698	normal	0.436136	-0.410235
Prunus_avium_newGene_3414	--	LOC117637591	0	0	0	0	0	0	0	0	0	0	0	0	0	0	0	0	0	0	0	0	0	1.37414	1.4244	1.17694	--	--	--	--	--	--	--	--	--	--	--	--	--	--	--	7.85672e-13	9.15369	up	--	--	--	--	--
Prunus_avium_newGene_3431	--	LOC110768543	1.57281	1.39185	1.03644	4.08127	2.83183	1.73257	2.62708	2.48698	3.35568	2.75848	6.64644	2.4198	1.45383	4.43372	2.26246	2.26768	10.4399	2.90876	3.17644	2.18545	1.97955	2.27529	4.67476	1.93832	--	--	--	0.0036791	1.27879	up	0.000277788	1.71858	up	0.464949	0.875275	normal	0.817746	-0.244496	normal	0.550379	-0.37307	normal	0.352626	0.889926	normal	0.871028	-0.114353
Prunus_avium_newGene_3450	--	--	3.39299	4.24209	4.21184	8.08577	6.76654	7.38166	6.40624	5.60905	5.22519	19.835	19.8078	21.1083	7.4383	6.92071	7.13105	7.80943	6.20381	8.18597	6.00751	6.10436	5.41881	33.0355	33.0438	34.6197	4.74215e-10	1.0025	up	1.76937e-05	0.778236	normal	3.20703e-98	2.5364	up	0.908212	0.0361644	normal	0.947728	-0.0349312	normal	1.05299e-24	0.756246	normal	0.87021	0.0294026	normal	0.158188	-0.243659
Prunus_avium_newGene_3451	--	LOC117626153	1.79497	1.24074	1.54257	0.746059	0.687549	0.522302	0.896361	0.367883	0.605414	0.575735	0.227967	0.288751	0.649267	0.59525	0.546822	0.995615	0.882117	0.525789	0.334626	0.412132	0.492353	0.488069	0.314441	0.171958	0.062481	-0.672418	normal	0.0795687	-0.721776	normal	0.000120649	-1.61652	down	0.906346	0.0913309	normal	--	--	--	--	--	--	0.799115	0.118246	normal	0.497916	-0.386552
Prunus_avium_newGene_3452	--	--	1.70491	2.25721	2.24728	1.48155	1.04909	1.05963	2.34784	3.40451	2.19178	0.582802	0.634248	0.900638	2.30805	2.63646	2.35644	1.3861	1.43716	2.19804	1.7367	1.83491	1.24427	0.109436	0.198308	0.094486	0.0096725	-0.644974	normal	0.0729088	0.373053	normal	1.56126e-06	-1.29194	down	0.457225	0.297323	normal	0.0942408	-0.504761	normal	2.84084e-06	-2.33561	down	0.00050466	-0.704423	normal	0.0507395	-0.463293
Prunus_avium_newGene_3468	--	LOC110746293	0.034209	1.03697	0.54307	0.368151	0.57953	0.316974	0.180744	0.114911	0.439197	0.500484	0.726066	0.280435	0	0	0	0	0	0	0	0	0	2.05597	3.24593	2.6828	--	--	--	--	--	--	--	--	--	--	--	--	--	--	--	2.62832e-09	2.32364	up	--	--	--	--	--
Prunus_avium_newGene_3471	--	--	1.13184	1.04225	1.71931	1.16033	1.01951	0.972149	2.34286	2.32902	2.03739	4.03509	2.5938	2.78953	2.41018	2.04869	2.95392	1.32903	1.86021	1.44708	2.00813	1.72484	2.74694	2.30784	1.84532	1.86097	0.747754	-0.135662	normal	0.000210681	1.06564	up	2.0027e-07	1.43909	up	0.150237	0.579919	normal	0.878655	-0.11747	normal	0.0304076	-0.60815	normal	0.00527217	-0.711216	normal	0.602173	-0.185673
Prunus_avium_newGene_3473	--	LOC117624620	113.468	104.797	118.128	114.314	102.953	99.1946	65.977	72.912	63.7545	31.7203	40.1627	32.9695	77.3184	105.791	96.09	88.8456	94.083	89.0518	63.4058	58.829	64.9609	22.453	13.257	21.6255	0.94031	0.0093842	normal	7.35338e-07	-0.490756	normal	1.08607e-35	-1.49423	down	0.125483	-0.179153	normal	0.380688	-0.173877	normal	0.000117803	-0.84484	normal	0.660073	-0.0558083	normal	3.32052e-05	-0.528714
Prunus_avium_newGene_3482	--	--	2.29461	2.04394	1.92151	0.799396	0.894078	0.876121	1.54614	1.6631	1.40504	1.5881	1.96301	1.20521	3.27953	2.88302	2.91017	1.5087	1.75467	1.30816	2.32903	1.70569	2.36312	2.56881	4.12337	3.03014	2.26975e-05	-1.12129	down	0.456614	-0.204743	normal	0.690838	-0.116358	normal	0.00619083	0.890924	normal	0.288799	0.444587	normal	6.0139e-05	1.01346	up	1.12597e-05	-0.901194	normal	0.0996498	-0.412385
Prunus_avium_newGene_3500	--	--	0	0.205958	0.049552	0	0.118314	0.152264	0.021793	0	0.033644	0.034776	0.093666	0.1135	0.033102	0	0.068246	0.12313	0.163024	0	0.136835	0.116177	0.045355	2.23399	2.2689	2.0939	--	--	--	--	--	--	--	--	--	--	--	--	--	--	--	1.06029e-22	4.71161	up	--	--	--	--	--
Prunus_avium_newGene_3519	--	--	1.77585	1.30772	1.39161	0.427874	0.126134	0.376121	1.15364	0.969434	1.12554	0.398624	0.504589	0.313139	1.05213	1.75639	1.6092	0.491314	0.31734	0.508549	1.43616	0.922372	1.08104	0.514722	0.233895	0.473444	3.04106e-08	-2.14802	down	0.5066	-0.207415	normal	1.56555e-06	-1.66206	down	--	--	--	0.989324	0.0155353	normal	0.981482	0.0198074	normal	3.50714e-08	-1.77617	down	0.416219	-0.312514
Prunus_avium_newGene_353	--	LOC18777320	7.21255	6.98014	7.19212	8.12376	6.90052	6.95136	20.6661	19.755	19.3225	35.0574	35.6934	37.1171	11.9697	12.568	13.4261	11.5864	8.88562	11.1473	18.3212	18.4855	21.4799	32.931	36.9525	33.4804	0.349632	0.148243	normal	1.04973e-67	1.7222	up	1.65154e-189	2.51606	up	0.000418427	0.54441	normal	0.59309	-0.104825	normal	0.712601	-0.0386987	normal	0.0160213	-0.289852	normal	6.78963e-11	0.657946
Prunus_avium_newGene_3535	--	--	3.5641	2.37807	2.0669	1.37081	1.0114	2.45099	2.36098	1.98533	1.1792	1.6415	1.35733	1.27252	1.55963	2.45552	1.82151	1.16949	0.823195	0.692011	1.54032	1.37932	0.931408	1.01764	0.592375	1.02165	0.176332	-0.614751	normal	0.526116	-0.281583	normal	0.0927189	-0.685576	normal	--	--	--	0.507989	-0.57937	normal	--	--	--	0.00682495	-1.14658	down	0.261219	-0.579991
Prunus_avium_newGene_3536	--	LOC110770354	0.560789	0.817438	0.84006	0.279765	0.388404	0.333069	0.528692	0.670272	0.516293	0.329477	0.729835	0.66229	0.596067	0.512376	1.17738	0.13409	0.717655	0.248919	0.216317	0.703009	0.331813	0.364097	0.658836	0.594938	0.00830399	-1.12867	down	0.292439	-0.446259	normal	0.42524	-0.344757	normal	--	--	--	0.80505	-0.306803	normal	0.957774	-0.0378836	normal	0.140061	-0.731538	normal	0.493819	-0.40002
Prunus_avium_newGene_3537	--	--	1.11339	0.547293	0.789999	0.785216	2.00941	1.91728	1.87365	2.13479	3.10022	1.56469	2.66323	2.80605	1.18943	0.92682	1.87366	1.43898	0.289189	0.488426	0.467464	1.92097	0.462862	2.45822	1.63315	1.56488	0.00618886	1.00909	up	1.47975e-08	1.54701	up	3.02558e-08	1.66866	up	0.37873	-1.02675	normal	0.349	-1.17487	normal	0.421197	-0.274912	normal	0.306933	-0.860142	normal	0.677998	-0.451067
Prunus_avium_newGene_3539	--	LOC103330134	5.52005	5.40776	6.15048	3.73413	3.66367	2.38822	4.35753	5.89408	4.53682	2.80955	3.43043	3.79014	5.06139	5.32358	5.88836	3.76427	3.40458	1.98138	5.61066	3.85997	5.68827	2.13499	1.53307	1.4969	0.0178446	-0.708077	normal	0.928962	0.030261	normal	0.0523886	-0.576371	normal	0.937423	-0.0591616	normal	0.978224	-0.0267044	normal	0.0287845	-0.934596	normal	0.00319157	-0.847056	normal	0.889288	-0.0582738
Prunus_avium_newGene_354	--	--	3.85655	4.79268	2.93029	1.30377	1.61189	2.10649	1.01148	0.951609	1.7424	2.45044	4.21867	2.28157	1.67217	2.01107	2.59621	1.26748	1.79722	1.55145	1.42762	0.80657	1.9653	2.92546	3.98147	2.47601	0.000438203	-1.06474	down	4.77794e-05	-1.35408	down	0.561842	-0.193681	normal	0.88115	-0.103916	normal	0.955113	0.0825967	normal	0.830094	0.101185	normal	0.173348	-0.467277	normal	0.237553	-0.549846
Prunus_avium_newGene_3541	--	LOC18792970	1.64914	2.03679	1.36759	7.75976	10.1609	9.19179	6.7424	6.20532	8.10708	7.12733	8.14608	8.80914	5.54023	4.43245	4.08413	8.83418	10.8982	9.1131	4.68779	7.44919	6.77023	3.7361	4.42876	2.60345	1.68445e-24	2.66321	up	3.04192e-14	2.27165	up	9.55913e-14	2.24348	up	0.67508	0.137796	normal	0.584437	-0.283411	normal	0.000668798	-1.05258	down	4.65245e-08	1.13233	up	0.289163	0.34296
Prunus_avium_newGene_3542	--	LOC117623911	0.421669	0.483084	0.880709	1.70545	1.20529	1.39164	1.83223	2.08946	1.13236	2.73585	2.41348	2.29551	0.691765	0.85361	1.55938	2.04528	2.31248	1.01416	1.058	1.06408	1.35174	3.5517	3.31636	3.46919	6.10358e-05	1.38377	up	2.09329e-07	1.8279	up	1.10157e-12	2.15026	up	0.290751	0.42265	normal	0.188051	-0.587835	normal	0.00750478	0.539617	normal	0.0242196	0.78737	normal	0.614435	0.244376
Prunus_avium_newGene_3543	--	LOC110752511	0	0	0	0	0.157185	0.267676	1.2182	0.968204	0.812838	5.72063	4.99524	4.94959	0	0	0	0.324345	0	0	0.150079	0.341324	0.502813	6.73505	8.66902	7.84514	--	--	--	--	--	--	2.85766e-15	9.76103	up	--	--	--	--	--	--	0.00719347	0.595782	normal	--	--	--	--	--
Prunus_avium_newGene_3565	--	--	27.5672	31.3155	41.5789	53.2266	48.9466	46.144	68.0811	64.5426	75.5221	128.056	129.121	118.458	52.4805	55.1386	53.2623	46.7823	48.389	46.9	61.7199	56.2488	53.7425	148.722	140.186	136.155	8.6465e-08	0.658618	normal	7.30478e-11	1.2922	up	6.47228e-30	2.08617	up	0.886806	-0.0235278	normal	0.000652884	-0.339669	normal	0.000863761	0.205083	normal	0.00714842	-0.196991	normal	0.138868	0.142012
Prunus_avium_newGene_3580	--	--	14.7144	11.1105	10.4442	5.16323	6.64255	6.13518	8.38464	10.0923	11.1657	12.3645	14.418	14.6054	11.2072	13.3681	11.6147	6.26221	6.06488	4.50001	12.9854	10.0023	11.4008	12.3097	10.3598	10.5629	5.56951e-06	-0.91528	normal	0.844269	-0.046443	normal	0.0398226	0.375575	normal	0.911229	-0.0520252	normal	0.741903	0.149355	normal	0.133477	-0.289785	normal	1.85721e-10	-1.1201	down	0.909898	-0.0303163
Prunus_avium_newGene_3583	--	--	0.425857	0.569705	0.230095	1.00253	0.340547	0.547759	0.65335	0.665879	0.728388	1.38566	1.1375	1.37576	0.547547	0.51214	0.814226	0.939307	0.533588	0.544317	0.529727	0.986321	1.06614	1.58242	0.93766	1.00054	0.16206	0.702828	normal	0.0170387	0.959785	normal	2.93889e-08	1.82964	up	0.86667	0.132985	normal	0.728287	0.277727	normal	0.7707	-0.115096	normal	0.831302	0.0888119	normal	0.229763	0.510669
Prunus_avium_newGene_359	--	--	2.02965	2.22776	1.83277	1.68706	1.3495	1.34484	0.420044	0.772934	0.287517	0.041564	0.390699	0.261219	0.99351	1.64732	1.40476	1.32863	1.02476	1.1888	0.899782	0.732579	0.792057	0.140903	0.342758	0.114197	0.148982	-0.381463	normal	2.71789e-07	-1.80687	down	1.71798e-11	-2.90867	down	0.539125	-0.263558	normal	0.398269	0.66927	normal	--	--	--	0.519992	-0.209227	normal	0.0671749	-0.680025
Prunus_avium_newGene_3602	--	LOC103335795	2.30645	2.15722	1.38873	0.744927	0.886564	1.67439	0.167091	0.168333	0.095029	0.066438	0	0	0.628711	0.694315	0.796498	0.854136	0.9772	0.55363	0.594802	0.6519	0.424362	0	0	0.102401	0.031894	-0.751468	normal	1.59581e-15	-3.48086	down	8.57304e-08	-5.97426	down	0.493987	-0.402621	normal	--	--	--	--	--	--	0.722985	0.152859	normal	0.611874	-0.285886
Prunus_avium_newGene_361	--	LOC110752932	0.71751	1.23172	1.17091	0.792664	0.966253	2.21751	0.860938	0.743219	1.12233	2.85618	1.45038	1.44845	0.620902	1.00241	1.29817	0.947749	0.756005	0.61074	1.61423	2.09522	0.555535	2.2142	2.94375	2.08885	0.740134	0.19749	normal	0.882984	0.0871672	normal	0.0549433	0.853149	normal	--	--	--	0.787259	0.356261	normal	0.454095	0.374324	normal	--	--	--	0.586404	0.384723
Prunus_avium_newGene_3619	--	--	5.72592	5.91321	5.12513	2.21705	2.35215	2.25217	2.75797	3.42305	2.51314	2.6797	2.36951	2.65066	4.46878	4.34294	4.35898	2.64399	2.56815	2.73994	2.90557	3.03119	3.3462	2.74606	2.11715	2.02342	3.84893e-24	-1.176	down	1.74994e-06	-0.65271	normal	3.13878e-13	-0.936106	normal	0.119277	0.27972	normal	0.954987	-0.0286844	normal	0.471943	-0.166284	normal	1.49613e-10	-0.701606	normal	0.000202904	-0.463983
Prunus_avium_newGene_3622	--	LOC18781039	4.96217	4.79024	5.06175	2.51089	3.09784	2.60864	3.17159	3.26311	2.90767	0.704553	0.530455	0.445811	6.10386	6.0254	6.55131	2.37043	2.5459	2.17698	3.92957	4.45464	4.48754	0.089926	0.216386	0.126355	1.26802e-12	-0.74366	normal	2.83161e-05	-0.420567	normal	4.47149e-84	-2.9295	down	0.343383	-0.170828	normal	0.00118768	0.402275	normal	1.18745e-06	-1.91985	down	3.95911e-63	-1.40371	down	8.66812e-08	-0.486591
Prunus_avium_newGene_3623	--	--	251.58	251.979	258.893	601.31	584.01	601.82	1215.92	1143.02	1219.39	4395.52	4525.45	4210.63	693.73	696.949	689.875	1044.32	1047.55	997.923	1341.65	1292.94	1261.41	8062.19	8137.88	7659.93	0	1.32611	up	0	2.47124	up	0	4.29002	up	0	0.828292	normal	0.284547	0.0616216	normal	1.93092e-197	0.888709	normal	2.01257e-219	0.552736	normal	0	0.953237
Prunus_avium_newGene_3636	--	LOC103338992	0.627447	0.938232	0.511122	0.186626	0.333133	0.642233	0.376381	0.24141	0.352525	0.559474	0.798165	0.756904	0.839768	0.932121	1.17492	0.893367	1.25835	0.933386	1.22691	0.679212	0.983994	0.594554	0.881172	1.24802	0.188484	-0.740707	normal	--	--	--	0.667879	0.199042	normal	0.00418842	1.43594	up	0.00458272	1.49528	up	0.455567	0.391407	normal	0.90256	0.0476347	normal	0.975874	0.0167779
Prunus_avium_newGene_3637	--	--	2.4272	1.92535	1.50169	0.465647	0.799247	1.02469	0.290768	0.149748	0.63554	0.742933	0.665746	0.667418	0.570818	0.981968	1.12823	0.897676	0.914057	1.04625	0.898925	0.740845	1.38922	0.873899	0.918906	0.566902	0.00691662	-1.24985	down	0.000140421	-2.11575	down	0.00482194	-1.28666	down	--	--	--	--	--	--	--	--	--	--	--	--	--	--
Prunus_avium_newGene_3639	--	--	0.199632	0.433806	0.548211	0.243952	0.236816	0.431683	0.623002	0.497854	1.03132	1.61121	1.3638	1.63943	0.754465	0.489176	0.338992	1.00089	0.335042	0.260473	0.165043	0.675934	0.466568	8.72993	7.5385	6.93401	--	--	--	--	--	--	2.70427e-06	2.1259	up	--	--	--	--	--	--	1.76924e-30	2.35138	up	--	--	--	--	--
Prunus_avium_newGene_3642	--	--	0.958714	0.33196	0.811713	1.39941	0.101539	0.541531	1.01284	0.561484	0.501332	2.10686	1.52596	2.83537	1.75507	2.67358	1.46908	0.351916	1.20716	0.758862	2.16657	0.899712	1.27501	10.23	10.4271	8.08614	--	--	--	--	--	--	--	--	--	--	--	--	--	--	--	5.77253e-14	2.17001	up	--	--	--	--	--
Prunus_avium_newGene_3652	--	--	5.09058	4.3821	6.92461	3.01892	3.23236	2.40445	0	0	0	0	0	0	0.762925	0.896411	1.01886	0.604232	0.360013	0.903517	0	0	0	0.111083	0	0	0.0105893	-0.827522	normal	4.37484e-12	-8.80363	down	2.30737e-12	-8.86541	down	5.03613e-05	-2.14627	down	--	--	--	--	--	--	--	--	--	--	--
Prunus_avium_newGene_3653	--	--	0.255168	0.54364	0.628351	0.613468	0.464761	0.645036	0.511536	0.217092	0.452445	0.403403	0.44071	0.589057	1.39505	1.39171	1.81379	0.518596	0.524551	0.552492	1.11947	1.02579	0.771546	1.04524	1.11564	1.07847	0.408231	0.358197	normal	0.969844	-0.0218115	normal	0.687472	0.182807	normal	0.922115	-0.0642804	normal	0.00313055	1.22473	up	4.33178e-05	1.20317	up	8.22181e-12	-1.53604	down	0.019097	-0.60493
Prunus_avium_newGene_3672	--	--	1.82317	2.05587	1.95423	1.58725	1.87075	1.86232	3.70779	3.42325	3.14324	4.46911	2.47127	1.85033	2.65695	2.66936	2.5208	1.57621	1.45015	1.45034	4.50554	2.97052	3.7826	2.95511	3.88118	2.84433	0.964471	-0.0238901	normal	0.00209913	1.05587	up	0.0720841	0.768564	normal	0.778107	-0.208888	normal	0.948599	0.0645281	normal	0.756004	0.174203	normal	0.0238175	-0.823423	normal	0.139696	0.552376
Prunus_avium_newGene_3697	--	LOC110774282	1.84266	1.50722	1.95672	0.600043	1.07536	0.583127	0.969955	1.03	0.771876	1.00737	0.337297	0.539077	1.32745	1.62576	1.5463	0.953831	0.657785	0.830743	1.03548	1.42876	0.87183	0.324002	0.349876	0.54313	9.69081e-07	-1.09325	down	0.0192891	-0.513298	normal	5.82516e-07	-1.34035	down	0.836485	0.0931155	normal	0.80986	0.135803	normal	0.440765	-0.338204	normal	9.93398e-13	-1.18403	down	0.00575926	-0.539351
Prunus_avium_newGene_3700	--	--	2.85438	1.82995	2.26102	1.14009	0.741907	1.05416	1.16995	0.997981	0.940743	1.63485	1.14398	1.76706	1.40584	1.67878	0.796979	1.36089	1.60734	1.66149	1.63717	1.65513	1.45501	2.43199	1.86667	2.03322	0.00450391	-1.11848	down	0.0237211	-0.902148	normal	0.27917	-0.424629	normal	0.219628	0.673504	normal	0.478542	0.546782	normal	0.256442	0.502945	normal	0.640714	0.214283	normal	0.553437	0.326618
Prunus_avium_newGene_3704	--	--	0.229326	1.04718	1.06025	2.26516	2.68816	2.35565	3.65257	2.43149	2.50495	3.62819	2.84592	2.5778	1.23686	1.72887	1.05245	2.53197	2.42717	3.01986	1.65853	1.78488	1.39548	3.82344	2.69565	2.89886	0.000582442	1.72073	up	1.75001e-05	2.10625	up	1.12546e-05	2.11677	up	0.770434	0.171098	normal	0.0948745	-0.882323	normal	0.861286	0.0868152	normal	0.011605	0.952804	normal	0.61741	0.306483
Prunus_avium_newGene_3720	--	--	1.79032	1.85522	1.50333	0.92844	0.743229	0.754012	0.606379	0.334058	0.667378	0.919181	0.467897	0.577497	0.626177	1.72187	2.02964	0.659952	1.23993	1.03639	0.73228	0.647312	0.5547	0.806802	0.25567	0.583968	0.0336567	-0.980669	normal	0.00714087	-1.42255	down	0.020545	-1.17131	normal	--	--	--	--	--	--	--	--	--	--	--	--	--	--
Prunus_avium_newGene_3731	--	--	17.2765	17.1888	16.806	7.64323	7.53874	7.85978	11.8628	13.1984	12.87	15.0712	16.0543	13.9496	16.8414	17.2307	15.7667	8.48873	9.75639	8.23494	13.171	14.135	15.5876	17.7405	16.4902	16.4386	7.67185e-40	-1.05686	down	0.0234079	-0.190938	normal	0.942074	0.00689941	normal	0.0529628	0.24779	normal	0.586476	0.107369	normal	0.0922911	0.162977	normal	2.43684e-30	-0.925547	normal	0.0796975	-0.178372
Prunus_avium_newGene_3734	--	--	0.355994	0.38896	0.242917	1.53729	1.45411	0.907017	0.345862	0.400132	0.319383	0.341332	0.474247	0.183916	0.310126	0.477286	0.471603	1.80421	2.11393	1.57802	0.408562	0.573257	0.379988	0	0.283166	0.263965	2.96844e-06	2.03407	up	--	--	--	--	--	--	0.187191	0.530522	normal	--	--	--	--	--	--	1.13798e-09	2.07378	up	--	--
Prunus_avium_newGene_3752	--	--	1.10748	0.818735	0.747736	0.146605	0.319274	0.371916	1.35614	1.44495	1.47508	1.87355	1.00549	2.00153	1.04486	1.73692	0.84867	0.380933	0.401652	1.18005	2.42723	1.82256	1.15899	0.340643	0.638036	0.528693	--	--	--	0.0287961	0.916558	normal	0.0179712	1.03202	normal	--	--	--	0.788836	0.261628	normal	0.0013219	-1.62547	down	0.0911635	-0.923382	normal	0.228987	0.602254
Prunus_avium_newGene_3780	--	--	2.45686	2.81563	3.0945	1.73317	1.54169	2.64518	1.49042	1.65244	1.71538	1.57799	0.833215	0.572741	2.40172	1.39354	2.10524	2.3222	2.28633	1.56093	1.13513	1.69053	1.24682	0.443474	0.210839	0.078328	0.0573378	-0.446918	normal	0.117198	-0.384899	normal	2.06112e-07	-1.47474	down	0.572829	0.216452	normal	0.250332	-0.501391	normal	0.00271028	-1.68145	down	0.800602	0.0879817	normal	0.146657	-0.544395
Prunus_avium_newGene_3786	--	--	2.28505	2.2707	2.65665	1.08609	1.08767	0.870537	1.60179	2.0646	1.97099	3.37408	2.82326	3.33231	2.46984	1.83466	2.35566	0.637788	0.968723	1.1981	1.72337	1.98094	1.95641	4.97329	3.7956	4.38271	2.78831e-12	-1.13348	down	0.903847	-0.0247046	normal	3.95483e-06	0.620881	normal	0.958999	0.0282215	normal	0.782191	-0.1209	normal	1.98946e-05	0.506946	normal	2.87532e-08	-1.15105	down	0.408535	-0.167241
Prunus_avium_newGene_3791	--	LOC18789969	1.13046	0.541009	1.02867	1.77625	1.80331	1.70963	0.79889	0.885964	0.662293	0.559711	0.329789	0.403954	0.697295	0.606254	0.294239	1.49805	1.41482	1.06085	1.19912	0.72476	0.754849	0.174053	0.576646	0.578461	0.00104155	0.956743	normal	0.698606	0.159609	normal	0.0871157	-0.73458	normal	0.391706	-0.315268	normal	0.92484	-0.107305	normal	0.903363	-0.0971383	normal	0.000139785	1.21942	up	0.157236	0.655436
Prunus_avium_newGene_3792	--	--	4.57801	3.78582	3.07221	1.71181	2.48883	1.81943	3.44772	3.56097	3.47028	5.29395	5.14525	5.38162	4.32983	4.8652	3.49604	2.09478	2.18562	2.06906	3.49197	3.15072	3.3207	6.16995	5.41205	5.97411	0.000106045	-0.839789	normal	0.508855	0.139332	normal	0.000346403	0.624797	normal	0.674328	0.151037	normal	0.609895	-0.17926	normal	0.284834	0.175774	normal	3.03326e-10	-1.0155	down	0.0727346	-0.344032
Prunus_avium_newGene_3806	--	--	0.032501	0.392467	0.206762	0	0	0	0.485289	0	0	0.40888	0	0	0	0.075488	0	0	0	0	0	0	0	2.60923	3.22161	2.70946	--	--	--	--	--	--	--	--	--	--	--	--	--	--	--	1.1004e-11	5.43269	up	--	--	--	--	--
Prunus_avium_newGene_3824	--	--	0.023854	0.258453	0.269534	0	0	0.053471	0.369176	0.064239	0.092122	0.883525	1.18683	0.995845	0.400576	0.215567	0.431181	0.054773	0	0	0.205239	0.134688	0.198218	1.63951	1.24875	1.06291	--	--	--	--	--	--	5.44107e-06	2.6417	up	--	--	--	--	--	--	0.101191	0.662294	normal	--	--	--	--	--
Prunus_avium_newGene_3840	--	LOC103961933	1.53158	2.15781	1.56453	0.466305	0.741638	0.211507	1.74049	1.08875	1.52364	2.45066	2.01053	1.90912	1.75066	1.22171	1.22747	0.865746	0.860558	1.30509	1.62366	1.36876	1.29734	3.14533	3.17175	2.25508	0.00145524	-1.77568	down	0.948156	-0.0362552	normal	0.254487	0.464655	normal	--	--	--	0.96447	-0.0672096	normal	0.288967	0.448153	normal	--	--	--	0.898634	0.0855893
Prunus_avium_newGene_3841	--	--	0.295676	0.755053	0.252528	0.380636	0.133846	0	0.299579	0.519262	0.387802	0.052272	0.147791	0.388439	0.517738	0	0.256597	0.175631	0.273386	0.406454	0.397653	0.172183	0.058148	1.20999	0.817671	1.18233	--	--	--	--	--	--	--	--	--	--	--	--	--	--	--	3.82724e-05	2.43316	up	--	--	--	--	--
Prunus_avium_newGene_3843	--	--	0.077017	0.271055	0.250327	0.148614	0.137651	0.231274	1.05607	0.713763	0.834107	1.55814	0.999478	0.917291	0.863338	0.572577	0.788888	0.095421	0.141068	0.3086	0.659243	0.405047	0.87541	0.503023	0.274609	0.24991	--	--	--	--	--	--	3.79266e-05	2.3115	up	--	--	--	--	--	--	0.00605746	-1.53448	down	--	--	--	--	--
Prunus_avium_newGene_3862	--	--	4.13352	4.06972	4.03993	3.06355	2.41881	3.18192	4.01462	4.66309	4.32159	4.97496	4.71887	4.15926	5.53597	5.17505	6.45971	3.98186	2.32934	2.44805	4.12619	3.57285	4.54797	3.60412	3.96618	4.29413	1.07536e-06	-0.665368	normal	0.080723	0.23492	normal	0.00831568	0.337183	normal	0.57414	0.15605	normal	0.687289	-0.132039	normal	0.21003	-0.192591	normal	2.95254e-13	-1.05847	down	0.00607899	-0.424441
Prunus_avium_newGene_3873	--	--	4.38055	3.78217	3.85698	4.35352	3.84424	4.3936	3.61624	4.27437	4.86355	5.11506	4.02001	4.00766	7.61327	5.62126	5.66096	2.2285	2.43938	1.32328	4.46436	4.48477	5.13499	3.42571	3.12192	3.59914	0.545822	0.167404	normal	0.21467	0.329119	normal	0.229015	0.313606	normal	0.00128	-1.01912	down	0.918348	0.0781018	normal	0.268577	-0.344854	normal	2.0446e-11	-1.65438	down	0.144416	-0.375842
Prunus_avium_newGene_3905	--	--	30.5341	32.2252	30.4591	33.4513	35.6169	34.373	50.474	51.5543	52.9868	68.7865	70.3165	62.0171	41.3293	39.5674	39.7552	35.3882	38.8996	36.1486	51.6569	50.8186	48.4043	80.9331	79.4075	78.809	9.80348e-05	0.248327	normal	5.51667e-64	0.976797	normal	6.23595e-94	1.3026	up	0.0807932	0.136145	normal	0.288729	-0.0982651	normal	1.41941e-06	0.272785	normal	0.0114392	-0.144083	normal	1.66942e-11	0.372098
Prunus_avium_newGene_3914	--	LOC110744620	3.49478	3.49847	4.42543	2.44749	2.65881	3.32768	4.3456	6.18592	4.62643	4.35728	3.39211	4.47951	5.11685	4.27464	4.02116	1.57777	2.25952	1.89357	5.79692	5.25152	4.54406	3.28339	3.08123	2.60686	0.14552	-0.341251	normal	0.00138015	0.64304	normal	0.196631	0.278977	normal	0.107567	-0.510552	normal	0.978635	-0.0171845	normal	0.0853265	-0.417608	normal	9.78924e-10	-1.23474	down	0.2241	0.264541
Prunus_avium_newGene_3953	--	--	1.64987	1.4869	1.28575	1.51375	1.80195	1.25987	1.01394	1.84757	1.7764	0.35099	0.351035	0.049259	1.4389	1.84624	1.59287	2.21869	2.91194	1.91494	0.395576	0.783737	1.38552	0.632858	0.042224	0.174638	0.833123	0.0935878	normal	0.584097	0.233703	normal	5.9565e-05	-2.31724	down	0.0640723	0.704391	normal	0.300513	-0.826964	normal	--	--	--	0.101983	0.504479	normal	0.0970212	-0.864904
Prunus_avium_newGene_3962	--	--	13.705	13.2946	10.6954	26.0835	25.3613	25.2355	12.7037	12.8757	12.3561	6.16406	4.63579	5.45337	13.2037	13.809	14.2012	27.8247	26.5087	27.9708	13.0784	13.4134	15.5835	3.29805	3.80422	3.20056	8.23709e-33	1.12162	up	0.0435597	0.250377	normal	5.97388e-12	-1.02824	down	0.132413	0.140831	normal	0.741019	0.0877712	normal	0.0018346	-0.627244	normal	1.43193e-39	0.980187	normal	0.591291	0.0779316
Prunus_avium_newGene_3966	--	LOC110760060	1.52244	1.74616	1.83859	1.16308	2.14722	1.37202	0.571054	1.24666	1.0521	1.41272	0.849482	0.848364	1.66999	0.751346	0.762335	0.266985	0.339525	0.477984	1.64985	0.76024	0.473258	0.540794	0.698696	0.387428	0.737239	-0.139356	normal	0.0653528	-0.702996	normal	0.476557	-0.262602	normal	0.000232259	-1.76364	down	0.997797	0.00516048	normal	0.0221117	-1.14667	normal	0.00405818	-1.35699	down	0.850889	-0.130966
Prunus_avium_newGene_4006	--	LOC117625837	11.8939	12.523	12.0819	14.4599	15.2087	15.137	13.7668	13.6218	12.3582	5.56929	5.10644	5.67895	14.2133	14.3751	15.1368	17.9981	19.2874	19.4685	19.31	19.9505	18.1089	3.98717	3.6642	3.60414	5.44683e-06	0.396189	normal	0.000129608	0.367823	normal	6.70559e-17	-0.960663	normal	1.30197e-05	0.380942	normal	5.67205e-07	0.465958	normal	0.00196957	-0.513906	normal	1.21454e-06	0.37437	normal	5.74722e-08	0.453172
Prunus_avium_newGene_4034	--	--	2.05016	1.79289	2.37167	2.71418	2.21467	2.00675	2.70141	3.54345	2.37203	3.43012	4.28868	3.45648	2.4142	2.13317	2.44682	1.74917	2.82123	2.33284	2.38405	2.25094	3.22092	3.28509	3.36114	3.20097	0.317008	0.269589	normal	0.00420502	0.693068	normal	1.22815e-06	1.04471	up	0.947158	0.03476	normal	0.792412	-0.163146	normal	0.55232	-0.15492	normal	0.902733	-0.0353229	normal	0.483266	0.212135
Prunus_avium_newGene_404	--	--	71.9407	76.3637	77.5201	46.622	44.8755	43.8882	25.2003	24.7131	30.3789	35.1879	30.3248	29.122	40.6607	40.6865	39.758	37.1	37.0603	35.2789	33.1557	29.5831	27.5585	27.4285	21.9282	26.5609	4.69285e-26	-0.709935	normal	4.98645e-46	-1.28099	down	1.63997e-39	-1.10367	down	0.0104389	-0.240154	normal	0.871649	0.0572095	normal	0.0411693	-0.273483	normal	0.0207964	-0.183523	normal	7.50501e-06	-0.435608
Prunus_avium_newGene_4057	--	LOC18772157	166.659	164.235	167.663	178.092	176.492	184.354	115.865	113.312	121.119	56.7756	55.1175	49.922	111.922	121.949	110.199	147.764	149.7	153.891	121.292	122.261	117.958	35.8238	37.3839	34.0048	7.17176e-06	0.209871	normal	1.8299e-06	-0.267888	normal	2.36777e-103	-1.43823	down	0.000130465	-0.217115	normal	0.93741	-0.015544	normal	1.38338e-08	-0.565848	normal	3.55054e-11	0.37325	normal	0.106862	0.118899
Prunus_avium_newGene_4075	--	--	15.3957	13.9484	15.091	24.0816	24.0291	23.141	46.0318	47.2785	48.6112	19.0984	17.0505	17.8135	23.7752	23.0417	23.3154	22.7604	21.5161	20.2051	32.2231	29.3704	29.9585	7.17683	8.22127	7.95939	5.24257e-31	0.778567	normal	1.58544e-229	1.91609	up	1.35812e-08	0.464142	normal	0.209417	-0.10553	normal	1.82056e-37	-0.693449	normal	4.35275e-38	-1.17977	down	0.0197118	-0.138838	normal	1.24621e-12	0.432601
Prunus_avium_newGene_4091	--	--	1.12698	1.03827	1.42831	0.438579	0.755908	0.41218	0.900356	0.808138	1.03133	1.11246	0.90078	0.573379	1.25027	1.30014	1.46213	0.764043	0.751692	0.518164	0.92275	0.981615	0.666512	1.78612	1.03976	1.36296	0.000210917	-1.06407	down	0.590228	-0.147072	normal	0.32583	-0.288925	normal	0.425394	0.377741	normal	0.831328	-0.153617	normal	0.0186992	0.719482	normal	3.64772e-06	-0.993992	normal	0.0195269	-0.590608
Prunus_avium_newGene_4097	--	--	0	0	0	0	0	0	0	0.128676	0	1.09359	0.762692	1.08528	0.086024	0	0	0.040512	0.04002	0	0.067883	0.180701	0.091051	3.37945	1.4847	2.12459	--	--	--	--	--	--	1.26129e-09	8.02718	up	--	--	--	--	--	--	0.00123542	1.2416	up	--	--	--	--	--
Prunus_avium_newGene_4107	--	--	0.594909	0.291896	0.385738	0.502733	0.304384	0.747307	0.532038	1.67477	0.706517	0.333845	1.66475	0.510601	2.34962	1.14085	1.89993	0.656024	0.787458	0.298465	1.50926	1.03622	0.767835	0.487703	1.59784	0.766602	--	--	--	--	--	--	--	--	--	--	--	--	0.909162	0.169155	normal	--	--	--	0.000700229	-1.42891	down	0.195577	-0.607393
Prunus_avium_newGene_4117	--	--	0.859679	1.3881	1.57039	0.998546	3.10727	0.820847	1.37691	2.48464	3.77055	0.94765	3.97828	1.5356	0.504328	2.65829	1.03354	1.5879	3.05009	1.65238	2.85887	4.18835	3.26776	10.2206	1.7447	2.36809	0.426052	0.449121	normal	0.00445272	1.11716	up	0.0678803	0.881812	normal	0.598883	0.385876	normal	0.697665	0.28478	normal	0.54168	0.675237	normal	0.542182	0.537141	normal	0.173671	1.13057
Prunus_avium_newGene_414	--	--	70.8573	76.0281	71.4831	54.5367	52.4716	51.353	50.5677	49.4835	45.6141	40.439	29.8663	34.3118	60.0111	62.2526	61.9683	50.6902	47.4639	36.5056	44.3748	51.2602	54.9625	23.0872	22.0084	17.8458	1.05049e-08	-0.366563	normal	6.7756e-08	-0.382817	normal	5.63912e-22	-0.887777	normal	0.0546047	-0.192326	normal	0.984626	0.00568535	normal	1.56625e-08	-0.690598	normal	6.70016e-10	-0.44942	normal	0.0035087	-0.246051
Prunus_avium_newGene_4153	--	--	5.69131	7.98322	5.54722	3.22785	2.63467	3.10188	3.09648	4.46502	4.06013	4.97688	7.52896	5.64902	5.45086	6.65416	6.1682	2.5385	2.98177	0.691626	2.90324	3.74485	2.81474	5.58207	3.95533	3.3287	8.41984e-05	-1.00833	down	0.0726055	-0.488132	normal	0.725756	0.0977781	normal	0.427614	-0.480301	normal	0.549796	-0.353354	normal	0.140751	-0.470105	normal	0.00629122	-1.57568	down	0.000612879	-0.898671
Prunus_avium_newGene_4163	--	--	1.18731	0.774291	1.31292	4.25994	4.2328	5.0475	3.12458	2.99546	3.88247	3.06878	2.63258	2.46816	1.82082	1.93046	5.50724	4.59326	3.71476	6.401	3.49502	2.43091	2.31413	3.46674	2.28775	1.62046	1.39256e-13	2.11876	up	2.02648e-08	1.83225	up	2.28892e-05	1.48013	up	0.703504	0.159526	normal	0.542872	-0.348003	normal	0.804648	-0.121929	normal	0.336768	0.658894	normal	0.843002	-0.117504
Prunus_avium_newGene_4167	--	--	2.91343	5.4324	5.98224	1.93973	1.03713	1.60773	1.25812	2.89271	2.87595	2.3222	1.89	1.99222	1.88162	1.82324	3.87192	1.66662	2.67312	1.39419	3.57598	1.86502	1.22384	2.33431	2.30539	2.16312	0.000117308	-1.16764	down	0.0429524	-0.641899	normal	0.00910219	-0.740067	normal	0.691853	0.242401	normal	0.874918	-0.173536	normal	0.634863	0.193468	normal	0.308576	-0.36737	normal	0.633649	-0.237765
Prunus_avium_newGene_4168	--	--	0.039185	0.049003	0.038601	0.073031	0	0.324766	0	0.078203	0	0.094906	0.060992	0.026445	0	0.012216	0	0	0.011014	0	0.024438	0.03384	0	2.32226	1.88705	2.17671	--	--	--	--	--	--	--	--	--	--	--	--	--	--	--	1.7586e-18	4.74089	up	--	--	--	--	--
Prunus_avium_newGene_4175	--	--	0	0	0.107954	0	0	0.053551	0.494596	0.410393	0	3.64766	3.8855	3.32134	0.05964	0	0	0.41069	0.104201	0.732708	0.140171	0.13572	0	6.27137	5.63419	4.32484	--	--	--	--	--	--	7.06818e-17	6.68441	up	--	--	--	--	--	--	0.0154764	0.604608	normal	--	--	--	--	--
Prunus_avium_newGene_4177	--	LOC110767821	16.0528	16.5792	22.6478	18.2383	21.7939	13.8121	25.6374	22.742	21.9116	12.2911	12.3982	11.6779	19.1479	21.4662	21.3431	9.34784	18.7138	16.6583	16.7478	16.1015	14.5882	6.57505	3.84368	8.08299	0.289891	0.14988	normal	0.00166048	0.406998	normal	0.00631005	-0.42183	normal	0.252611	-0.200011	normal	0.0424109	-0.331224	normal	1.58926e-07	-0.996003	normal	0.00303414	-0.366307	normal	0.141252	-0.218445
Prunus_avium_newGene_418	--	--	6.59643	9.2043	9.52899	6.76617	8.62405	8.6854	12.755	11.2449	12.2659	23.7302	27.5022	24.9995	8.44289	12.1665	7.8789	8.62123	8.51539	8.03285	11.533	11.1897	9.62502	22.0305	23.162	23.1461	0.842358	0.053765	normal	0.000287431	0.699164	normal	1.04526e-29	1.77282	up	0.910472	0.0438878	normal	0.799758	-0.112097	normal	0.528438	-0.102688	normal	0.238305	-0.253499	normal	0.296356	0.258551
Prunus_avium_newGene_4201	--	--	0.433041	0.31494	0.26747	0.7211	1.01395	0.967755	0.569307	1.15359	1.03376	0.661117	0.169718	0.266211	0.480536	0.415234	0.57335	0.825024	1.43434	0.770686	1.37244	1.42457	0.860562	0.282532	0.575545	0.604093	0.00965388	0.989467	normal	0.00374211	1.14281	up	0.843979	-0.118485	normal	0.977457	0.0205454	normal	0.904138	0.114489	normal	0.492242	0.470776	normal	0.432987	0.293867	normal	0.125943	0.564132
Prunus_avium_newGene_4208	--	LOC110774632	0.160036	0.059767	0.25721	0.076172	0.243341	0.25794	0.504164	0.251659	0.2308	2.356	2.81173	3.24154	0.184178	0.275449	0.22905	0.289186	0.229922	0.29705	0.343328	0.694808	0.256792	6.55463	5.15787	5.79765	--	--	--	--	--	--	2.14826e-44	4.28972	up	--	--	--	0.877159	0.218541	normal	4.83059e-13	1.06116	up	--	--	--	--	--
Prunus_avium_newGene_4232	--	--	1.47629	0.701896	1.35726	0.500804	0.254774	0.445243	1.03092	0.800781	0.847285	1.59648	1.64816	1.12754	0.840495	0.825235	0.80918	0.612969	0.821007	1.45518	0.917133	0.926765	1.11648	2.77951	1.82059	1.56079	--	--	--	--	--	--	--	--	--	--	--	--	--	--	--	0.362656	0.510826	normal	--	--	--	--	--
Prunus_avium_newGene_4239	--	--	1.47476	2.12588	1.75436	1.14433	1.81602	1.16831	2.12656	1.81764	1.99317	3.57805	3.11218	4.55292	1.77036	1.41672	2.15718	2.17257	1.38668	1.45198	2.58757	1.76296	2.28844	4.11341	4.84976	3.95845	0.578722	-0.271884	normal	0.347656	0.382961	normal	0.000142369	1.23947	up	0.656069	0.307952	normal	0.933229	0.095839	normal	0.516508	0.233345	normal	0.813463	-0.107859	normal	0.455525	0.357243
Prunus_avium_newGene_4264	--	--	0.28469	0.193393	1.41614	0.39184	0.36141	0.930182	0.447756	0.546651	0.7626	0.761655	0.666146	1.15529	0.485182	0.229811	0.220074	1.21781	0.593605	0.67296	0.355953	0.400093	0.356011	1.09455	0.884428	1.44312	--	--	--	--	--	--	--	--	--	--	--	--	--	--	--	0.461971	0.422752	normal	--	--	--	--	--
Prunus_avium_newGene_4266	--	--	0.763352	0.63481	0.872084	0.502057	0.712298	0.577398	1.01476	0.982827	0.785529	2.59117	2.34449	2.37473	1.45443	1.46243	1.32682	1.01494	0.75867	0.680726	1.13239	1.864	1.40973	3.19407	2.86381	2.92048	0.572387	-0.262341	normal	0.17935	0.513152	normal	7.33669e-12	1.82804	up	0.362377	0.494627	normal	0.24612	0.599212	normal	0.162052	0.329013	normal	0.00642747	-0.79602	normal	0.805282	0.105155
Prunus_avium_newGene_4268	--	--	3.68128	4.72894	3.73353	1.58222	1.86366	2.03357	2.61092	2.2802	2.40616	3.62259	3.45539	3.01495	2.91224	2.73066	3.03587	2.0173	2.01801	2.31919	2.8145	2.97091	3.01601	3.93392	4.89476	3.84273	1.70622e-10	-1.03296	down	0.00489002	-0.464351	normal	0.708219	-0.0644651	normal	0.234038	0.301049	normal	0.574326	0.189272	normal	0.0362137	0.361283	normal	0.0103938	-0.408483	normal	0.742348	0.0717333
Prunus_avium_newGene_427	--	--	0.588154	0.533327	1.03915	0.916111	0.383757	0.968922	0.980348	0.472068	0.868239	0.501835	0.637337	0.261053	0.863105	1.4513	1.61213	1.58023	0.976228	0.95137	1.0332	0.815515	0.953292	0.505901	0.225431	0.393349	0.776072	0.172826	normal	0.520585	0.342545	normal	--	--	--	0.251111	0.660454	normal	0.860009	0.215618	normal	--	--	--	0.666837	-0.174542	normal	0.348371	-0.429395
Prunus_avium_newGene_4306	--	--	1.15258	1.35181	0.951673	1.06994	1.99263	1.5612	2.09178	2.45757	2.27321	2.35008	2.16556	1.58285	1.98094	2.29841	1.66375	1.32684	1.04944	1.02429	2.30934	2.62882	1.77947	3.92357	2.64445	3.00845	0.269628	0.460791	normal	0.000112267	1.19826	up	0.00312451	0.995193	normal	0.557112	-0.335901	normal	0.918188	-0.0908799	normal	0.0203444	0.692469	normal	0.00671958	-0.820571	normal	0.643159	0.184347
Prunus_avium_newGene_4310	--	LOC103337976	44.538	47.0211	44.927	35.3671	39.7371	35.0075	58.1679	58.7799	52.3126	143.991	141.702	152.211	55.8691	55.8081	57.2647	36.4475	38.5716	35.2431	59.1971	59.558	60.8607	200.043	200.063	205.087	4.28081e-05	-0.199809	normal	1.48854e-34	0.577794	normal	0	1.89211	up	0.876937	0.0153135	normal	0.93776	0.0117924	normal	1.12597e-47	0.478608	normal	2.04888e-69	-0.631711	normal	3.43104e-05	0.164597
Prunus_avium_newGene_4315	--	LOC110767500	6.04769	7.05519	5.44866	9.77625	8.49154	10.274	10.7889	13.4669	13.4573	8.68313	8.80224	6.94087	9.98417	10.5598	8.41601	11.1546	10.11	10.7865	10.5162	13.5144	14.7707	101.455	98.0428	84.8262	0.000265935	0.713541	normal	8.98581e-12	1.25811	up	0.00705483	0.580851	normal	0.387369	0.207279	normal	0.97394	-0.0197522	normal	2.65801e-259	3.56104	up	0.483252	0.126693	normal	0.0180456	0.466646
Prunus_avium_newGene_4321	--	--	0.786111	0.931717	0.987265	0.578821	0.39585	0.940916	0.357957	0.508447	0.426384	0.386423	0.072485	0.160068	0.383292	0.304786	0.395417	1.23627	0.884129	0.564772	0.509526	0.390521	0.258132	0	0.135318	0	0.467424	-0.353962	normal	0.0676507	-0.852554	normal	0.00212589	-1.84577	down	0.409637	0.52406	normal	--	--	--	--	--	--	0.00339741	1.29477	up	--	--
Prunus_avium_newGene_4325	--	LOC110747843	5.83371	6.7394	7.27778	13.0077	11.5557	9.57747	24.279	23.8395	30.2929	45.3283	38.5084	39.0628	18.4581	17.0113	16.1316	13.4587	13.8031	14.536	30.3469	26.8368	26.6445	55.0341	58.4385	52.8889	2.55545e-11	0.894663	normal	2.80537e-87	2.23144	up	1.96065e-211	2.82716	up	0.0235124	0.310113	normal	0.933917	0.0258841	normal	1.51562e-09	0.396027	normal	6.97616e-05	-0.339971	normal	3.5968e-20	0.735914
Prunus_avium_newGene_4326	--	LOC110747843	1.65801	1.28403	0.810115	3.63593	2.17641	5.53855	2.40748	8.29884	1.94427	8.40743	4.99421	11.6006	0.95918	3.40148	3.75509	2.95073	1.63294	1.27664	1.9604	1.28422	5.84716	5.16056	1.49409	1.67198	4.56211e-07	1.68989	up	0.00975526	1.97087	up	2.73386e-10	2.90693	up	0.210889	-0.917367	normal	0.846732	-0.524802	normal	0.0474356	-1.5555	normal	0.53826	-0.492323	normal	0.881546	0.206832
Prunus_avium_newGene_4327	--	--	1.26453	1.14278	4.13341	1.28986	3.95564	3.03197	10.4538	4.47759	3.66618	8.75367	9.87413	19.4159	3.70909	2.74972	3.52908	1.78724	2.98751	2.37552	1.81454	2.03283	7.24811	2.62273	1.38033	1.32765	0.478914	0.436782	normal	0.0307928	1.71369	normal	0.000125316	2.68769	up	0.857502	-0.151411	normal	0.67795	-0.806938	normal	1.531e-15	-2.74098	down	0.238856	-0.443864	normal	0.77264	0.199045
Prunus_avium_newGene_4347	--	--	0	0.488355	0.602123	0.602298	0.655241	0.589949	0.843662	1.26046	1.15097	2.17023	1.83025	2.13038	1.01642	0.997333	0.462871	1.14584	1.75364	0.636595	0.507095	1.13798	1.1559	0.712085	0.795571	0.892411	--	--	--	--	--	--	3.90011e-05	2.60102	up	--	--	--	--	--	--	0.008464	-1.28454	down	--	--	--	--	--
Prunus_avium_newGene_4352	--	--	0.873618	1.67407	0.773058	0.028832	0.334145	0.564612	0.966437	0.374219	0.320247	0.171698	0.561019	0.702619	1.33331	1.35533	1.43975	0.356851	0.506333	0.19904	1.13501	0.860608	0.586776	0.352687	0.148911	0.337994	--	--	--	0.200466	-0.736657	normal	--	--	--	--	--	--	0.620737	0.571807	normal	--	--	--	9.33799e-06	-1.82526	down	0.179	-0.597163
Prunus_avium_newGene_4353	--	--	0.566572	0.956182	0.541855	0.660263	0.818532	0.61895	0.502583	0.746818	1.08224	0.144749	0.046907	0.171999	0.48133	0.430063	0.346196	0.758083	0.903193	0.730961	0.627585	0.860938	0.635572	0.125536	0.133397	0.186629	0.718058	0.143309	normal	0.509059	0.251082	normal	4.1059e-06	-2.20727	down	0.50082	0.264976	normal	0.999431	0.000889172	normal	--	--	--	0.000250384	1.01295	up	0.00898579	0.878778
Prunus_avium_newGene_4354	--	LOC109948335	0	0	0.041939	0	0	0	0	0	0	0.244448	0.409347	0.020438	0	0	0	0	0	0	0	0	0	1.48217	1.63821	1.35939	--	--	--	--	--	--	--	--	--	--	--	--	--	--	--	1.04291e-07	2.69579	up	--	--	--	--	--
Prunus_avium_newGene_4356	--	LOC117622136	0	0	0	0	0.004739	0	0.110657	0	0	0.128573	0.201332	0.379115	0.033626	0	0	0.022724	0.030129	0	0	0	0	2.54276	4.67499	3.54991	--	--	--	--	--	--	--	--	--	--	--	--	--	--	--	8.1309e-27	3.89654	up	--	--	--	--	--
Prunus_avium_newGene_436	--	--	0.730354	1.01649	1.74573	1.1233	1.61538	1.4214	0.309401	0.357007	0.296296	0.317292	0.150053	0.384543	0.425883	0.386753	0.724262	0.761748	1.28945	0.937855	0.694509	0.569545	0.246812	0	0.074905	0	0.42889	0.346537	normal	0.00210284	-1.577	down	0.000863553	-1.80114	down	0.392671	-0.437918	normal	--	--	--	--	--	--	0.0396063	0.925939	normal	--	--
Prunus_avium_newGene_4366	--	--	1.59769	2.56988	1.23651	0.4623	0.417007	1.36094	0.448523	1.25085	1.08682	0.81203	1.62637	1.07287	0.306382	0.64332	1.0031	0.694704	0.534847	0.298001	0.158057	0.818657	0.14748	2.5234	2.76604	2.42793	0.0664054	-0.864463	normal	0.108804	-0.751683	normal	0.582281	-0.237724	normal	--	--	--	--	--	--	0.0131247	0.883765	normal	--	--	--	--	--
Prunus_avium_newGene_4378	--	LOC110756128	4.57927	3.28665	2.13998	3.98542	3.93931	3.27548	3.09335	3.99519	2.93196	3.16698	3.41641	3.54829	3.42598	5.17433	3.80112	3.40932	3.34231	4.00178	3.34711	2.63494	3.14649	2.28357	1.19904	1.80953	0.462679	0.255075	normal	0.493796	0.243018	normal	0.560952	0.199969	normal	0.968874	-0.0211008	normal	0.785282	-0.19881	normal	0.0108133	-0.904232	normal	0.410258	-0.229291	normal	0.232325	-0.39658
Prunus_avium_newGene_4380	--	LOC110769473	0.522138	0.762687	1.03205	0.230247	0.30447	0.25515	0.607479	1.69402	1.13174	0.32942	0.825845	0.321104	1.47392	1.23902	1.10805	0.186	0.844186	0.096173	1.00862	0.803738	1.36783	0.37227	0.5354	0.387254	--	--	--	0.115389	0.802618	normal	--	--	--	--	--	--	0.898346	-0.173716	normal	--	--	--	0.00208422	-1.73145	down	0.682097	-0.220963
Prunus_avium_newGene_4387	--	LOC18786197	0	0	0	0	0	0	0	0	0	0	0	0	0	0	0	0	0	0	0	0	0	1.37123	0.902347	0.924976	--	--	--	--	--	--	--	--	--	--	--	--	--	--	--	1.69555e-10	8.42984	up	--	--	--	--	--
Prunus_avium_newGene_439	--	LOC110759189	2.20572	2.12793	2.46764	0.57793	0.689988	0.758755	3.1276	2.49167	1.75564	2.13705	1.92624	2.89535	2.28451	2.36832	2.37353	0.639531	0.477482	0.608612	1.86139	2.05495	2.26381	1.49929	1.90308	2.76525	4.10517e-10	-1.55038	down	0.480685	0.16948	normal	0.220731	0.273296	normal	0.702049	-0.236869	normal	0.877591	-0.0999478	normal	0.782953	-0.104467	normal	5.01262e-18	-2.03469	down	0.577682	-0.150785
Prunus_avium_newGene_4397	--	LOC117624139	0.459867	0.521055	0.739892	0.541772	0.683288	0.467957	0.405438	0.658983	0.621119	1.07268	0.905575	1.07735	1.00318	0.538253	0.931775	0.660561	0.41595	0.388314	1.06217	0.511067	0.347689	1.64582	1.73081	1.33869	0.889825	0.0735132	normal	0.652902	0.215673	normal	0.00389557	1.01232	up	0.819203	-0.177143	normal	0.956613	0.0823112	normal	0.0290742	0.646765	normal	0.0458396	-0.78212	normal	0.531714	-0.360044
Prunus_avium_newGene_44	--	LOC117636405	2.56457	3.31371	3.1583	1.84354	1.86455	2.21341	2.16001	2.00339	1.56358	1.9758	1.57479	1.29526	3.09888	2.31326	1.99269	1.33997	0.911581	1.69791	1.35268	2.00933	2.18289	0.662531	0.350967	0.778851	0.0200086	-0.548399	normal	0.110529	-0.4173	normal	0.0283663	-0.559406	normal	0.249954	-0.45736	normal	0.935525	-0.0729149	normal	7.41917e-07	-1.7837	down	0.000422325	-0.926602	normal	0.199761	-0.386717
Prunus_avium_newGene_4404	--	--	0	0	0.017969	0.0799	0.107681	0.524819	0.141915	0.139672	0.102644	0.854871	0.669788	1.1222	0.067638	0.107297	0.039199	0.276004	0.359176	0.24439	0.109654	0.334971	0.040551	0.937829	1.01975	0.796677	--	--	--	--	--	--	--	--	--	--	--	--	--	--	--	0.722817	0.21201	normal	--	--	--	--	--
Prunus_avium_newGene_4405	--	LOC109949105	2.19438	1.3012	1.02671	0.752667	1.176	0.76247	0.870021	1.07398	0.530257	0.627883	1.06503	1.76195	1.72202	2.02661	1.86368	1.06787	1.34888	0.948865	0.271273	0.574844	0.844794	1.36119	2.43605	1.25298	0.206034	-0.625287	normal	0.273166	-0.568872	normal	0.743123	-0.178979	normal	0.619363	0.353724	normal	--	--	--	0.321097	0.576538	normal	0.0389799	-0.734508	normal	0.00066521	-1.62439
Prunus_avium_newGene_4415	--	LOC110773799	7.3723	6.91246	8.60244	10.0382	8.01288	8.05517	11.6326	8.22066	8.75262	11.4137	11.6951	11.3114	7.21148	7.96241	11.7051	9.81238	10.4066	10.6361	9.40758	7.37393	8.54134	12.6046	14.7634	10.4165	0.375828	0.236687	normal	0.0040921	0.700364	normal	4.90423e-07	1.04046	up	0.159092	0.392226	normal	0.532883	-0.291876	normal	0.718141	-0.100744	normal	0.144995	0.329913	normal	0.698232	0.130998
Prunus_avium_newGene_4430	--	--	22.5894	24.3954	26.2271	26.6241	23.0693	27.0865	17.9186	19.4921	19.6561	8.67634	9.31189	9.08226	32.627	32.1208	32.5067	24.1136	17.9342	16.4968	23.9205	22.9434	20.4314	5.613	3.5346	4.96967	0.14489	0.167255	normal	0.370165	-0.108405	normal	6.33426e-23	-1.2314	down	0.0219293	-0.344675	normal	0.25938	0.199131	normal	1.95772e-05	-0.891189	normal	1.62736e-12	-0.744272	normal	1.06134e-06	-0.454833
Prunus_avium_newGene_4447	--	--	1.7155	2.94917	3.60467	2.2596	0.733254	1.62593	1.30741	0.619888	1.51469	0.819074	1.44473	2.42002	1.49061	1.22267	1.0282	0.885235	0.628374	0.73451	2.47842	1.6433	2.07274	3.07297	2.4325	3.06346	0.115842	-0.693449	normal	0.0105874	-1.09134	normal	0.106203	-0.709829	normal	--	--	--	0.38778	0.660202	normal	0.0419609	0.887226	normal	--	--	--	0.214252	0.573551
Prunus_avium_newGene_4462	--	LOC103322486	2.17338	3.2278	2.7185	1.64541	1.99789	2.33469	7.2974	7.08475	8.65255	10.9579	7.44013	9.91932	6.24061	7.29324	5.89069	3.07362	4.3917	4.82921	7.05395	6.75779	6.62621	9.61103	6.95814	6.81427	0.375852	-0.349356	normal	9.783e-13	1.73445	up	4.37685e-16	1.97231	up	0.00221165	1.07836	up	0.565384	-0.234677	normal	0.360379	-0.248116	normal	0.0043218	-0.679719	normal	0.680849	0.117297
Prunus_avium_newGene_4464	--	--	0.604986	0.61715	0.968067	0.375873	0.119219	0.199639	0.744185	1.0019	0.759226	1.55589	1.13982	0.686133	0.608293	0.766914	0.804309	0.58358	0.364321	0.390519	0.727233	0.851056	0.623533	1.53009	1.21113	1.13185	0.00229199	-1.50099	down	0.245503	0.441002	normal	0.0333139	0.801663	normal	--	--	--	0.769479	-0.250198	normal	0.594326	0.234775	normal	0.0636988	-0.700171	normal	0.924514	0.0512038
Prunus_avium_newGene_4468	--	--	5.74819	6.5544	4.81922	2.71591	2.19207	1.97064	3.31174	2.09435	2.52732	2.88807	3.22281	3.40456	3.75372	2.54958	3.4004	2.04121	3.38177	2.24004	3.80947	2.43857	3.97072	2.78206	2.00127	1.27835	9.20143e-06	-1.21348	down	0.00293346	-0.863811	normal	0.0141047	-0.661412	normal	0.745212	0.196628	normal	0.711962	0.293553	normal	0.146867	-0.613131	normal	0.299163	-0.35301	normal	0.805274	0.114843
Prunus_avium_newGene_4487	--	--	2.99001	2.14975	3.18962	1.29191	2.54831	1.67536	5.63616	4.03466	4.87044	6.8989	4.97124	6.38675	6.71851	6.26472	6.24697	2.35918	2.81792	1.57093	4.14523	4.97184	5.59062	3.97896	4.03513	3.92639	0.23367	-0.487875	normal	0.000285548	1.04015	up	9.81864e-07	1.31245	up	0.603013	0.324373	normal	0.964607	-0.0382348	normal	0.0311946	-0.576308	normal	2.19685e-10	-1.51514	down	0.207022	-0.335048
Prunus_avium_newGene_4495	--	LOC103335514	9.12449	8.47785	7.64296	11.1734	11.3116	11.9995	3.42691	5.39239	3.63741	3.06355	2.92954	3.44887	5.2584	5.469	4.74611	9.95375	9.81394	11.7381	4.85397	4.42737	6.54695	2.4775	2.92997	2.27861	1.67853e-07	0.548052	normal	3.01226e-06	-0.781793	normal	3.50868e-17	-1.23344	down	0.607053	-0.091792	normal	0.43731	0.288496	normal	0.285373	-0.265115	normal	2.67302e-17	1.00508	up	0.750002	0.0777671
Prunus_avium_newGene_4503	--	LOC103343941	0.700593	0.480183	0.670951	0.788501	0.374969	0.390077	1.10144	1.234	0.948379	0.288687	0.536174	0.433483	2.16393	2.32422	2.06939	0.622119	1.21989	0.463949	2.06501	1.68236	1.11559	0	0	0	0.781758	-0.171834	normal	0.00757748	1.04545	up	--	--	--	0.399963	0.615104	normal	0.387421	0.507763	normal	--	--	--	1.6822e-06	-1.50185	down	0.265989	-0.380961
Prunus_avium_newGene_4507	--	--	2.43977	2.51918	1.815	0.535737	1.0292	0.502595	1.54949	1.18371	1.3355	1.39955	2.61346	2.64988	2.26873	2.07167	2.79859	1.19432	0.581956	0.479896	2.59795	1.49423	1.3275	2.05033	2.34256	1.61984	0.000386068	-1.54949	down	0.230146	-0.476957	normal	0.665455	0.174521	normal	--	--	--	0.726129	0.345124	normal	0.810526	-0.132988	normal	3.31712e-05	-1.65669	down	0.474989	-0.339466
Prunus_avium_newGene_4517	--	--	2.84577	3.17414	4.02334	6.35284	5.39704	4.96018	6.87064	6.73629	7.58383	5.72962	5.56949	5.62293	4.45671	4.25768	3.19706	6.5112	5.42572	3.99018	7.81202	8.20279	8.30989	4.87413	4.8846	5.12894	0.000168623	0.82893	normal	6.13088e-11	1.31643	up	1.58944e-05	0.935609	normal	0.943714	-0.0312623	normal	0.718661	0.136628	normal	0.529299	-0.159166	normal	0.0818497	0.396554	normal	1.2174e-08	1.07405
Prunus_avium_newGene_4520	--	LOC18792155	0	0	0	0.064068	0	0	0	0.05702	0	0	0	0	0	0	0	0	0	0	0	0	0	1.90619	2.13154	1.32582	--	--	--	--	--	--	--	--	--	--	--	--	--	--	--	1.116e-10	8.49379	up	--	--	--	--	--
Prunus_avium_newGene_4527	--	--	11.5804	9.68344	10.381	15.208	13.9782	16.9304	15.0819	12.8592	13.1348	6.06576	5.88923	5.67352	15.7778	12.8648	15.7331	12.2571	10.6216	13.5577	13.0715	10.9042	11.5925	4.10591	3.61082	3.71427	2.69478e-06	0.641281	normal	1.69605e-05	0.61785	normal	0.000119841	-0.658382	normal	0.0904108	-0.306959	normal	0.206491	-0.278338	normal	0.00754359	-0.613373	normal	0.0395961	-0.296379	normal	0.0969354	-0.268613
Prunus_avium_newGene_453	--	--	1.7197	0.971377	1.06685	0.629962	0.260339	0.56487	1.70854	0.911126	1.83813	1.49976	0.899748	1.80671	1.22672	1.28168	1.27021	0.221514	0.363015	0.654545	1.53277	0.83825	0.990593	1.07577	1.60764	0.894651	--	--	--	0.304879	0.496887	normal	0.483005	0.344583	normal	--	--	--	0.631994	-0.47813	normal	0.785798	-0.18105	normal	0.00203259	-1.59315	down	0.843034	-0.130294
Prunus_avium_newGene_4542	--	LOC18788149	8.35536	7.26301	7.61129	5.39787	5.0186	5.46176	7.52515	4.83447	7.75052	11.6849	10.5005	11.2778	7.37748	7.42927	7.79804	2.57907	3.21208	4.60533	7.31307	5.38075	4.81314	7.99657	7.29294	7.06907	0.038946	-0.454202	normal	0.908102	0.034697	normal	9.60475e-05	0.70609	normal	0.116461	-0.56851	normal	0.654137	-0.266689	normal	0.00473893	-0.549353	normal	2.91613e-06	-1.13714	down	0.245631	-0.321402
Prunus_avium_newGene_4548	--	--	325.253	330.775	331.525	338.295	347.133	327.415	657.717	663.083	659.65	678.858	646.132	664.905	611.68	625.605	636.115	365.123	375.738	336.677	658.484	658.588	664.756	550.129	564.637	566.305	9.69426e-09	0.13347	normal	0	1.24417	up	0	1.19431	up	8.90879e-07	0.127784	normal	0.0277043	-0.0596233	normal	1.16085e-16	-0.215817	normal	0	-0.815585	normal	4.3276e-10	0.129592
Prunus_avium_newGene_455	--	--	0.845044	0.720011	1.09687	0.658392	0.444666	0.332341	0.382255	0.704443	0.51625	1.04489	1.04943	0.955348	0.695341	0.699686	0.564246	0.182882	0.256113	0.462719	0.631798	0.969713	0.533574	1.14608	1.20147	0.817732	0.0855968	-0.769807	normal	0.266465	-0.511772	normal	0.284852	0.393919	normal	--	--	--	0.805153	0.298641	normal	0.93034	-0.0479137	normal	0.00602937	-1.31145	down	0.975044	0.0201381
Prunus_avium_newGene_4575	--	--	0	0	0.172525	0	0.327107	0.106686	0.682418	0.323382	1.23661	2.00846	3.10609	3.10363	0	0	0	0.185112	0.150478	0.056033	0.415019	0.525345	1.4727	24.1887	19.0833	15.8951	--	--	--	--	--	--	1.70074e-09	5.42973	up	--	--	--	--	--	--	5.35897e-34	2.81323	up	--	--	--	--	--
Prunus_avium_newGene_459	--	LOC18787069	1.6925	2.07442	1.99373	2.07157	2.25135	2.03869	3.99636	3.54711	4.17553	9.25143	9.39265	8.55218	1.88475	2.01458	1.99205	2.43245	2.49505	1.36781	4.21612	3.82058	5.0364	18.6327	19.7976	22.4513	0.431933	0.231079	normal	9.73871e-09	1.26251	up	1.13028e-45	2.40916	up	0.943277	0.0414341	normal	0.878547	0.0880761	normal	3.04847e-29	1.19363	up	0.776846	0.0902579	normal	4.11463e-08	1.19036
Prunus_avium_newGene_460	--	LOC103344217	49.899	48.5148	51.5122	65.4504	63.6825	68.465	93.9217	95.9058	99.6536	74.1084	66.4293	76.9837	62.0683	64.9405	63.9347	86.5655	84.952	85.2454	108.921	106.758	109.701	41.1584	40.3328	41.5103	6.52057e-14	0.496126	normal	1.27015e-83	1.19004	up	1.69612e-22	0.720351	normal	5.99696e-12	0.41618	normal	0.204729	0.107758	normal	3.68952e-26	-0.794074	normal	1.24141e-14	0.409403	normal	8.77302e-52	0.817145
Prunus_avium_newGene_461	--	LOC103327052	7.1033	7.57707	8.39164	6.3361	7.02484	5.63974	17.5688	16.3493	12.8973	56.5017	55.706	59.0573	5.45675	6.31344	6.57388	6.25426	8.58119	7.2821	14.8904	14.7937	16.5954	68.0913	81.4575	82.8727	0.461423	-0.141199	normal	4.37291e-20	1.28362	up	2.71085e-272	3.07263	up	0.41104	0.214271	normal	0.857968	-0.0657509	normal	9.31476e-14	0.48336	normal	0.21292	0.231231	normal	3.5733e-26	1.39836
Prunus_avium_newGene_4617	--	--	0.521262	0.428962	0.444519	0	0.52751	0.497331	1.37426	1.22011	0.70812	0.858043	1.46054	0.71587	0.577842	0.48255	0.54943	0.777852	0.975108	0.772162	1.46523	1.02395	1.11503	0.513433	1.86741	0	0.867002	-0.355896	normal	1.52696e-05	1.46591	up	0.000355821	1.29004	up	0.60926	1.33612	normal	0.946169	0.0659147	normal	0.915803	-0.314042	normal	0.0404862	0.631163	normal	9.709e-05	1.20167
Prunus_avium_newGene_463	--	LOC117618371	0.925746	0.724134	0.869707	0.834196	0.827832	0.885062	0.903444	0.829093	0.89692	1.10052	0.893654	0.873359	1.58853	1.06144	1.21666	1.91471	1.98684	1.87322	1.39345	1.40407	1.34692	1.13272	0.994372	0.952853	0.648538	0.112289	normal	0.174742	0.301498	normal	0.090398	0.372654	normal	9.91254e-16	1.21662	up	0.00503067	0.588785	normal	0.666132	0.121713	normal	0.000338666	0.556099	normal	0.565225	0.139683
Prunus_avium_newGene_4630	--	LOC110759217	2.73021	2.58801	3.02763	2.16743	2.83412	2.29911	1.68224	1.18527	2.34288	2.46775	1.98379	1.68718	1.10622	1.68108	1.14046	0.470055	0.69191	0.398507	0.810521	1.98107	1.3267	2.70973	1.57438	1.80819	0.840719	-0.0912995	normal	0.353975	-0.423311	normal	0.550289	-0.254295	normal	8.20592e-05	-2.13648	down	--	--	--	0.98437	0.0144824	normal	--	--	--	--	--
Prunus_avium_newGene_4658	--	--	11.2443	13.9149	15.2197	9.57504	11.4283	12.8787	8.54942	7.78062	8.72825	1.97851	1.78464	1.65344	13.7234	10.1865	11.3037	9.96169	7.53144	9.64567	7.95953	7.21775	5.61388	0.756753	0.387754	0.866	0.532863	-0.157224	normal	0.057165	-0.448145	normal	3.16486e-19	-2.69408	down	0.406493	-0.279313	normal	0.534212	-0.325601	normal	--	--	--	0.0841874	-0.393556	normal	0.00770914	-0.708391
Prunus_avium_newGene_4660	--	--	0.146319	0.144448	0.089119	0.358309	0.486378	0.586181	1.50644	1.93172	1.8537	2.0178	2.00152	1.80173	0.139476	0.135044	0.306031	0.703063	0.470603	0.553193	0.454444	0.509713	0.548284	1.08468	0.966775	1.26276	--	--	--	8.52674e-22	3.96242	up	1.68237e-23	4.04411	up	0.703417	0.282595	normal	2.05735e-08	-1.82423	down	0.00708592	-0.768896	normal	--	--	--	--	--
Prunus_avium_newGene_4664	--	--	0.085474	0.274597	0.243414	0.11948	0.319	0.520784	0.213472	0	0.320728	0.887584	0.717152	1.00953	0.485588	0.199394	0.121892	0.199537	0.211541	0	0.384428	0.185845	0.160783	1.37558	2.03393	1.74767	--	--	--	--	--	--	0.000135808	2.19838	up	--	--	--	--	--	--	0.0993067	0.722649	normal	--	--	--	--	--
Prunus_avium_newGene_467	--	--	0.50506	0.735571	0.955106	0.377438	0.246166	0.256108	0.502705	0.813677	0.376073	1.11025	0.782603	0.777347	0.764819	0.746407	0.64004	0.22258	0.163775	0.46397	0.48279	0.591193	0.444523	1.10476	1.02521	1.40588	0.00127083	-1.21553	down	0.736367	-0.145313	normal	0.161388	0.454053	normal	--	--	--	0.842076	-0.207801	normal	0.196866	0.394758	normal	0.000176688	-1.40412	down	0.217727	-0.457253
Prunus_avium_newGene_4670	--	--	0.783394	0.206711	0.408051	0.2564	0.311765	0.432975	0.565852	0.147874	0.298965	0.869138	0.393828	0.271316	1.07346	1.51289	1.9139	0.461751	0.834257	0.705603	1.04015	1.46628	1.4041	0.564625	1.57904	1.28647	--	--	--	--	--	--	--	--	--	--	--	--	0.00368351	1.80085	up	0.109642	1.01574	normal	0.00477944	-1.13809	down	0.764078	-0.158628
Prunus_avium_newGene_4674	--	--	14.9444	15.2943	13.2888	7.84919	6.84944	7.8608	7.31438	8.94813	8.04301	7.80123	5.75517	6.47977	10.1	11.1087	8.12762	6.58008	7.39633	8.44826	5.46494	6.96663	8.40718	4.89199	4.96167	6.23062	6.98485e-11	-0.801508	normal	2.57857e-08	-0.689771	normal	2.57455e-16	-1.04652	down	0.704839	0.0986307	normal	0.674099	-0.156952	normal	0.246669	-0.23929	normal	0.0758073	-0.26218	normal	0.0327715	-0.383015
Prunus_avium_newGene_4680	--	--	35.1036	30.7991	31.6718	32.9047	30.0683	33.8396	21.7799	23.7931	23.2926	56.6798	56.4206	62.2354	26.313	27.1601	26.1505	34.2535	32.5557	30.8042	25.6293	25.5631	28.8106	81.6445	75.3858	82.2677	0.289829	0.0868956	normal	0.000699845	-0.262048	normal	1.09386e-56	1.02953	up	0.654036	0.0497479	normal	0.204686	0.155605	normal	5.86596e-19	0.475854	normal	1.87944e-06	0.275477	normal	0.591203	0.0543954
Prunus_avium_newGene_4690	--	LOC110747564	1.53105	1.52988	2.00043	22.3371	15.1501	9.24632	11.0655	11.9665	12.323	7.20238	6.9101	12.6351	4.48437	4.07885	5.21028	10.0167	8.85556	8.96789	6.3663	6.01393	6.03421	4.81885	3.62295	4.92512	4.21965e-15	3.29269	up	1.38388e-44	3.03259	up	2.24344e-19	2.5727	up	0.16779	-0.7071	normal	1.2161e-08	-0.999706	normal	0.000380839	-0.965979	normal	2.45167e-08	0.994725	normal	0.0613531	0.465064
Prunus_avium_newGene_4693	--	--	1.44651	1.11045	1.19989	0.487904	0.580383	0	0.714348	0.444221	0.392344	1.05947	1.24846	0.845767	0.90544	1.45899	1.03811	0.89401	0.494129	0.302762	0.951607	0.745333	0.759848	1.64309	1.37148	0.860999	0.344333	-1.72151	normal	0.0101955	-0.881222	normal	0.768975	-0.0893818	normal	0.834207	0.652554	normal	0.444703	0.507253	normal	0.269241	0.374227	normal	0.000883813	-1.0804	down	0.272167	-0.375964
Prunus_avium_newGene_4714	--	LOC103335436	2.94858	3.16072	1.83289	1.34308	0.39312	0.892523	2.95047	3.74375	3.22488	1.60778	1.929	1.63957	3.32061	2.12733	3.05633	1.2199	1.01286	0.530059	2.80803	2.5319	3.69855	0.715832	0.395172	0.591105	0.000770082	-1.49156	down	0.0796898	0.558219	normal	0.2295	-0.453232	normal	--	--	--	0.803681	-0.188108	normal	0.00285457	-1.52789	down	9.63762e-06	-1.63782	down	0.756881	0.137449
Prunus_avium_newGene_472	--	--	1.48908	1.6395	1.1666	0.5173	0.667513	0.852569	0.621378	0.774568	0.630885	0.426714	0.474098	0.488426	1.51387	1.00073	1.08058	0.630521	0.389836	0.492799	0.447857	1.15703	1.11365	0.9753	0.273324	0.680649	0.00292363	-1.06406	down	0.0096051	-0.880991	normal	0.000193176	-1.2998	down	0.768131	-0.2291	normal	0.846131	0.225122	normal	0.541065	0.397321	normal	0.000571553	-1.1859	down	0.242799	-0.525944
Prunus_avium_newGene_4733	--	LOC117613466	1.08059	0.875317	0.966777	0.557993	0.309338	0.411288	0.396031	0.468139	1.00432	0.459023	0.439504	0.826032	0.492806	0.195934	0.573155	0.122665	0.265909	0.084537	0.183788	0.379472	0.162554	0.455007	0.773988	0.722404	0.00461033	-1.24082	down	0.278625	-0.517197	normal	0.151488	-0.66594	normal	--	--	--	--	--	--	0.676518	0.297341	normal	--	--	--	--	--
Prunus_avium_newGene_4752	--	--	2.04541	1.90374	2.31501	2.25557	2.28888	2.80828	0.355108	0.678034	1.38152	0.665181	0.739086	0.086662	0.556028	1.28511	0.687216	2.18685	1.62493	1.09538	1.24887	2.09614	0.42075	0.415102	0.603506	0.161384	0.240764	0.364745	normal	0.0229166	-0.991323	normal	0.000352482	-1.80973	down	0.252026	-0.465932	normal	0.720072	0.471468	normal	--	--	--	0.0220708	0.938656	normal	0.429598	0.543707
Prunus_avium_newGene_4797	--	--	7.24117	7.004	7.38579	5.49562	5.35098	5.73753	3.25584	3.70853	2.97468	0.326315	0.301321	0.156296	4.4054	3.96275	3.9563	6.6494	6.91923	7.20718	4.18011	4.62621	4.38408	0.044191	0	0.048298	0.00131293	-0.286183	normal	7.20556e-17	-0.882007	normal	1.47976e-132	-4.57052	down	0.000262238	0.363896	normal	0.0275551	0.349016	normal	--	--	--	3.54502e-16	0.735575	normal	0.283853	0.14718
Prunus_avium_newGene_4802	--	--	0.422852	1.27227	1.83985	1.76614	1.45177	1.39404	2.67703	2.231	2.48256	6.83685	6.61368	6.79167	1.91008	1.34284	2.51281	1.1048	1.30638	1.62064	2.87972	1.76056	1.98585	11.7869	9.49453	8.26605	0.34599	0.482078	normal	0.00176674	1.30124	up	1.12844e-06	2.69493	up	0.822345	-0.146325	normal	0.767278	-0.221265	normal	0.0009691	0.573763	normal	0.146672	-0.519624	normal	0.581873	0.247536
Prunus_avium_newGene_4816	--	LOC18771921	8.40071	6.26565	6.25738	3.74335	3.38408	3.18286	3.72718	3.863	3.07062	4.28353	4.24501	3.34815	6.07653	5.17985	4.58398	4.29549	3.20776	3.17031	4.19525	4.10804	4.92992	3.50591	5.18189	4.60118	9.58003e-11	-1.02356	down	1.72653e-05	-0.682106	normal	0.00151928	-0.505042	normal	0.829169	0.0727811	normal	0.29305	0.275657	normal	0.203678	0.254486	normal	8.86517e-06	-0.660417	normal	0.651807	-0.0942372
Prunus_avium_newGene_4818	--	LOC110756675	25.8893	25.9112	23.292	35.7227	34.7648	35.2672	17.8549	19.1964	14.0932	10.3303	12.0494	10.8179	17.8331	18.3211	16.4756	30.9079	31.4428	29.3158	18.9525	19.2702	20.2936	7.55079	7.539	8.07631	1.70861e-14	0.59089	normal	0.00815728	-0.316078	normal	6.0929e-19	-0.992312	normal	0.0529938	-0.167482	normal	0.590649	0.136285	normal	0.00138923	-0.491643	normal	7.14811e-24	0.781648	normal	0.086597	0.200886
Prunus_avium_newGene_4824	--	--	0.713258	0.762097	0.866771	1.24097	1.77666	1.2748	1.92278	1.22765	1.45128	1.2934	1.50922	1.75068	1.09924	1.39083	1.324	1.51195	1.66466	1.03255	1.47874	1.36395	1.66216	2.25873	1.84257	2.54444	0.0114384	0.953767	normal	0.00128386	1.2047	up	0.00219499	1.12901	up	0.984595	0.0144671	normal	0.925825	-0.0987351	normal	0.0937111	0.567497	normal	0.747058	0.122968	normal	0.507142	0.282272
Prunus_avium_newGene_4825	--	--	27.0633	27.6271	27.722	28.4146	30.4109	27.1726	46.7152	48.1314	44.2024	33.1408	31.5083	32.2412	39.998	40.6924	42.66	26.8675	24.5844	23.8844	42.0706	46.7223	46.68	21.8917	23.1448	24.7715	0.00955565	0.163266	normal	1.26448e-84	1.0006	up	9.36126e-13	0.417416	normal	0.0538172	-0.152784	normal	0.3062	-0.0975046	normal	4.57205e-11	-0.443984	normal	3.77909e-49	-0.732989	normal	0.00258562	0.181693
Prunus_avium_newGene_4832	--	--	2.59438	2.71609	2.56456	1.48458	1.7065	2.22804	2.59771	2.90373	2.45033	3.43331	3.02902	3.01111	3.03165	3.36514	2.77961	1.41851	2.10502	0.79669	3.51063	3.78035	3.4145	1.86418	1.59817	2.60616	0.100518	-0.391255	normal	0.149068	0.30004	normal	0.0251472	0.433492	normal	0.452732	-0.326455	normal	0.244852	0.333301	normal	0.0147445	-0.596551	normal	3.13209e-06	-1.09486	down	0.187446	0.274254
Prunus_avium_newGene_4864	--	LOC103328570	0.525482	0.934148	0.834762	1.11535	0.463057	0.706172	1.12376	1.26617	1.85757	1.19026	1.44742	1.22431	1.43166	1.51949	1.11	1.29206	1.53747	1.14594	1.29662	1.42998	1.58331	0.996922	1.44144	1.56682	0.890668	0.0859459	normal	0.0048611	1.11773	up	0.0187964	0.924851	normal	0.0917872	0.831315	normal	0.97394	-0.0373792	normal	0.879368	0.0799239	normal	0.900301	-0.0478018	normal	0.765992	0.136221
Prunus_avium_newGene_4883	--	--	2.90783	2.45932	2.02576	3.6925	4.8086	2.56096	5.07952	1.57315	2.74415	1.62159	2.82625	2.40489	5.85905	2.41486	6.1762	5.78495	6.02897	2.35987	2.34087	5.25602	4.30234	7.24906	5.40895	2.45997	0.0276647	0.671312	normal	0.141111	0.582451	normal	0.846668	0.0718904	normal	0.385723	0.391644	normal	0.882815	0.274946	normal	0.00144699	1.16508	up	0.943464	-0.0531409	normal	0.774973	-0.230271
Prunus_avium_newGene_49	--	--	67.5514	64.6535	59.0893	59.5598	61.1595	58.947	64.19	64.6154	63.7152	18.222	17.8961	13.7209	56.7266	61.1487	65.583	53.576	61.7758	49.4021	61.2584	62.0347	67.222	11.6948	11.4019	10.1075	0.954719	0.0075692	normal	0.0126801	0.250424	normal	2.49081e-36	-1.75143	down	0.601937	-0.0853735	normal	0.744603	-0.0762409	normal	0.0175307	-0.557871	normal	0.105218	-0.170791	normal	0.426608	0.103154
Prunus_avium_newGene_4903	--	LOC103332383	10.4782	12.3578	8.45583	11.9001	13.1526	12.8293	17.1384	15.3979	13.9855	27.5484	25.3875	24.1922	15.2335	11.0242	11.7058	13.1623	12.5693	14.5323	15.1869	16.4386	18.6863	28.3745	34.4425	33.7516	0.158956	0.368945	normal	0.00070603	0.809029	normal	2.78514e-13	1.48007	up	0.730865	0.128314	normal	0.936328	0.0524893	normal	0.0490837	0.350483	normal	0.807663	0.0645443	normal	0.0734008	0.451026
Prunus_avium_newGene_4907	--	LOC103333817	0.853233	1.68702	1.45275	0.304577	0.580089	1.40693	0.499542	0.846647	0.446016	0.65102	0.705761	0.744275	1.37854	1.65937	0.988754	0.341639	0.454639	0.345079	1.06296	0.850882	0.655387	1.03764	0.969895	0.680232	0.161405	-0.784344	normal	0.0474203	-0.946025	normal	0.144256	-0.659676	normal	--	--	--	--	--	--	--	--	--	7.28034e-06	-1.95806	down	0.287627	-0.527816
Prunus_avium_newGene_4921	--	--	0.360987	0.492531	0.442408	0.217868	0.269491	0.219778	0.364875	0.320538	0.663589	1.2162	1.25726	0.844851	0.511366	0.29507	0.347662	0.562109	0.4374	0.62924	0.556436	0.511605	0.503787	1.63035	1.73714	1.87469	--	--	--	0.550229	0.301542	normal	3.99523e-06	1.52895	up	0.0125242	1.23364	normal	0.911384	0.14731	normal	0.01016	0.68296	normal	0.267992	0.470144	normal	0.34175	0.48493
Prunus_avium_newGene_4936	--	LOC110746514	3.90714	4.48585	4.76827	3.10479	4.96292	4.1766	4.50259	6.50146	6.32327	11.0045	9.80382	8.98244	6.93375	6.66149	4.62926	2.86369	3.85463	3.33918	4.38925	5.68864	4.58239	10.4409	8.8063	12.4271	0.96811	-0.0133036	normal	0.00575472	0.630119	normal	5.96376e-14	1.35622	up	0.559509	-0.236673	normal	0.489862	-0.296097	normal	0.622217	0.115482	normal	9.02753e-05	-0.870428	normal	0.347052	-0.26414
Prunus_avium_newGene_494	--	--	1.2656	1.13233	0.81391	2.28521	3.34569	2.50201	0.936486	1.04277	1.32619	0.899701	0.976724	0.836487	0.985317	0.914898	0.614158	3.15327	3.47988	3.63284	1.26045	1.03438	0.56171	0.870247	0.697276	0.713433	7.10737e-06	1.42549	up	0.547547	0.278904	normal	0.913662	-0.0533452	normal	0.251323	0.378187	normal	0.834317	-0.254256	normal	0.737434	-0.217369	normal	7.96894e-13	1.99649	up	0.713638	0.242678
Prunus_avium_newGene_4951	--	--	1.64691	0.809725	0.9399	0.718248	1.3506	1.79009	2.34807	2.59101	1.58687	1.16975	1.36441	1.37261	0.986727	1.96803	0.871201	1.04094	1.5154	0.576199	1.7954	1.74623	2.09639	0.565633	0.531798	1.22673	0.618037	0.287124	normal	0.00416629	1.17708	up	0.410223	0.399851	normal	0.771734	-0.25154	normal	0.752461	-0.264938	normal	0.21642	-0.737875	normal	--	--	--	0.22879	0.594144
Prunus_avium_newGene_4974	--	--	0.609379	0.346831	0.09804	0.43297	0.396892	0.26728	0.157987	0.264842	0.449426	0.47427	0.269861	0.156127	0.356404	0.432863	0.450444	0.536134	1.06786	0.285888	0.296377	0.519127	0.920926	0.903448	1.18812	1.32347	--	--	--	--	--	--	--	--	--	--	--	--	--	--	--	0.000420704	1.91857	up	--	--	--	--	--
Prunus_avium_newGene_4981	--	--	131.98	128.9	130.651	89.4826	82.8998	84.5451	20.3629	19.3441	19.411	16.6487	18.6318	14.6692	56.14	54.8694	47.4808	72.34	69.4367	66.6454	25.9766	27.2813	25.0703	16.2064	14.2368	18.2848	1.33099e-17	-0.510211	normal	1.27065e-199	-2.48518	down	4.15836e-195	-2.78268	down	0.000787034	-0.263602	normal	0.0531927	0.345434	normal	0.970498	-0.0108674	normal	2.89788e-06	0.375229	normal	1.82655e-19	-0.968094
Prunus_avium_newGene_4996	--	--	1.14994	1.24883	1.3071	0.323705	0.50481	0.636598	0.587636	0.920455	0.989674	0.981531	0.506995	0.687524	0.817727	0.494041	1.01495	0.405795	0.317916	0.534544	0.626833	0.584103	0.94246	0.935377	0.755438	0.551743	0.00206341	-1.22125	down	0.413334	-0.325212	normal	0.139382	-0.588885	normal	--	--	--	0.805153	-0.275956	normal	0.900327	0.0866532	normal	--	--	--	0.929555	-0.0613274
Prunus_avium_newGene_4998	--	--	3.61477	2.83655	2.87279	1.18516	0.820485	0.841356	2.22963	1.95232	2.50903	2.80081	2.43912	2.33011	2.75369	3.4544	2.67257	1.39826	1.51489	1.22819	2.63187	2.26762	2.33617	2.75645	2.97277	2.74036	2.48185e-11	-1.92091	down	0.311252	-0.233626	normal	0.560022	-0.125543	normal	0.0309945	0.886786	normal	0.831422	0.1259	normal	0.249094	0.262461	normal	1.21894e-09	-1.16733	down	0.357654	-0.220975
Prunus_avium_newGene_5002	--	LOC110746308	9.84567	10.4984	15.3432	13.9591	11.115	13.8914	3.74708	14.4693	11.2625	18.017	19.2222	18.6938	6.84731	5.01511	12.91	8.9339	15.1204	9.71822	10.5637	14.4622	16.2279	8.81332	8.40781	10.0644	0.337233	0.220878	normal	0.960238	-0.0390417	normal	6.74627e-06	0.828726	normal	0.624439	-0.168544	normal	0.788073	0.426031	normal	1.34231e-09	-1.00493	down	0.441657	0.42482	normal	0.152453	0.782234
Prunus_avium_newGene_5003	--	--	0.815571	0.880677	1.23211	0.191478	0.311878	0.502041	0.047228	0.374318	0.235507	0.973196	2.99101	1.96128	0.207296	0.632266	0.507135	0.111836	0.338221	0.176008	1.03409	0.420311	0.084194	0.477804	0.472113	0.574472	--	--	--	--	--	--	0.0137996	1.10401	normal	--	--	--	--	--	--	0.000521747	-1.74084	down	--	--	--	--	--
Prunus_avium_newGene_5031	--	--	1.75862	3.04847	1.58286	0.763292	0.616724	0.387983	1.71558	1.02309	2.0448	0.386545	0.213804	0.206983	3.12379	3.05237	1.301	0.867638	1.17031	1.10849	1.10003	1.24757	1.24927	0.075144	0.337499	0.193219	0.000296918	-1.73073	down	0.78608	-0.135992	normal	1.42561e-06	-2.69413	down	--	--	--	0.644063	-0.440976	normal	--	--	--	0.00078346	-1.31731	down	0.0256689	-0.989259
Prunus_avium_newGene_5039	--	LOC110748232	1.08562	1.23487	1.07119	0.309476	0.16608	0.559236	0.581198	0.309978	0.418547	0.751317	0.161274	0.311393	0.317045	0.529481	0.621735	0.497199	0.674671	0.16633	0.325002	0.458099	0.457263	0.52826	0.612216	0.440793	0.000352135	-1.5988	down	0.00636924	-1.12517	down	0.0119024	-1.25682	normal	--	--	--	--	--	--	--	--	--	--	--	--	--	--
Prunus_avium_newGene_5046	--	LOC110745596	11.3397	11.3677	11.74	12.0496	10.4963	9.79694	5.72054	9.27126	7.64372	6.05069	6.55989	5.06927	9.55451	9.6328	9.10208	8.90149	10.2049	9.6523	8.76776	7.15618	6.71155	4.0233	4.35526	3.89867	0.901867	-0.02067	normal	0.0139436	-0.384823	normal	1.14962e-07	-0.749673	normal	0.712564	-0.0851591	normal	0.89516	-0.0699599	normal	0.00191663	-0.612908	normal	0.625207	0.0694639	normal	0.128171	-0.257609
Prunus_avium_newGene_5058	--	--	2.82168	3.41633	2.6228	2.86306	3.47553	3.13895	1.47879	0.714844	1.20531	0.350361	0.787081	0.41829	1.1793	1.14674	1.84459	2.50842	2.43071	3.10828	1.65014	1.26202	1.04595	0.138098	0	0.217175	0.43638	0.190139	normal	0.000195335	-1.13638	down	1.48444e-11	-2.29649	down	0.58095	-0.191069	normal	0.881571	0.164461	normal	--	--	--	0.00039449	0.933541	normal	0.972264	-0.018791
Prunus_avium_newGene_5071	--	--	1.77967	2.15356	1.42911	0.659085	0.596897	1.79395	1.52865	1.0738	0.98121	4.28537	1.09305	2.37163	1.19124	4.34905	7.24116	23.8206	3.40584	4.56975	1.10839	5.85006	1.35831	5.40667	5.95811	1.66793	--	--	--	--	--	--	0.200349	0.684588	normal	0.00410368	3.3546	up	--	--	--	0.193601	0.781724	normal	0.300863	1.27654	normal	0.700415	-0.566969
Prunus_avium_newGene_5106	--	--	3.32479	3.50896	3.29768	3.45605	3.56479	5.31663	1.80724	1.63715	1.60859	1.39986	1.78728	1.66256	3.35598	2.47756	2.73857	2.2448	1.84359	3.68676	1.05828	0.963109	1.40462	1.09994	0.66726	1.45406	0.070957	0.410737	normal	0.00212471	-0.759874	normal	0.00101703	-0.815891	normal	0.052991	-0.639915	normal	0.310867	-0.549184	normal	0.167555	-0.577333	normal	0.667656	-0.137048	normal	4.62614e-05	-1.19455
Prunus_avium_newGene_5107	--	--	108.518	112.919	122.037	70.0389	74.7264	71.0452	33.2137	34.153	36.3939	3.12796	6.24718	4.79013	45.6777	45.8141	44.2555	62.7657	55.3951	44.8422	32.9194	35.8824	33.7547	2.43123	2.34821	1.40432	1.80752e-17	-0.573322	normal	2.74569e-73	-1.48458	down	8.9947e-66	-4.40059	down	0.000448513	-0.367059	normal	0.788836	-0.0775779	normal	0.00715182	-1.15806	down	0.0158002	0.244891	normal	0.000766687	-0.354984
Prunus_avium_newGene_5113	--	--	4.13168	4.1909	4.5167	3.81381	3.47917	3.65429	6.90137	7.86676	7.67175	6.93295	6.95645	7.88652	6.53524	5.44638	7.19961	4.62025	4.72869	4.26064	8.43008	8.02873	9.50956	6.50136	5.68861	6.15373	0.389503	-0.138237	normal	1.83677e-18	1.03227	up	2.91281e-14	0.935428	normal	0.0237921	0.357491	normal	0.485384	0.149124	normal	0.103165	-0.223819	normal	6.7808e-05	-0.477483	normal	5.45215e-05	0.50655
Prunus_avium_newGene_5127	--	LOC110768099	8.30053	7.57944	13.7421	4.84861	9.07929	5.84211	2.60369	3.83613	7.21622	2.77912	2.38958	2.83861	5.10984	6.4408	5.67929	4.47748	5.27147	7.14255	3.6541	8.33267	4.19237	3.08865	2.26131	2.51805	0.263629	-0.503677	normal	0.131217	-0.864819	normal	2.17564e-15	-1.69702	down	0.807134	-0.169519	normal	0.932538	0.168844	normal	0.920011	0.0381603	normal	0.814285	-0.0549315	normal	0.937953	-0.0501063
Prunus_avium_newGene_5151	--	--	1.67993	2.00931	2.95137	1.2295	1.18839	1.05495	1.3276	0.978122	2.01311	0.871122	0.695337	1.27316	1.77826	2.44346	1.92004	0.975216	1.52538	1.59416	1.66448	1.61249	1.52622	2.64192	2.11717	2.64531	0.00368972	-0.914538	normal	0.347258	-0.34835	normal	0.00239773	-1.05913	down	0.636399	0.251998	normal	0.88564	0.137553	normal	3.32192e-06	1.4169	up	0.0103373	-0.724355	normal	0.463199	-0.249538
Prunus_avium_newGene_5153	--	--	0.70075	0.606328	1.13872	0.182917	0.712795	0	1.30267	0.947547	0.439749	1.59415	1.78306	1.23728	1.18	2.26334	2.2223	0.777404	0.248167	0.932373	0.480691	0.572718	1.5506	0	0.34437	0.277446	--	--	--	--	--	--	0.0225309	1.0907	normal	--	--	--	--	--	--	5.25052e-05	-2.79715	down	0.00166535	-1.52936	down	0.0634938	-1.0716
Prunus_avium_newGene_5157	--	LOC117635065	31.9125	34.728	31.6116	37.1826	35.749	43.5554	36.6254	32.3514	37.4558	27.2001	30.0156	24.9214	41.1253	41.6374	41.0209	30.952	35.9337	39.4507	36.9165	32.1089	34.5132	15.3711	16.8755	13.2088	0.00217353	0.342605	normal	0.00149637	0.356328	normal	0.582648	-0.0730192	normal	0.653075	-0.0917657	normal	0.695	-0.102337	normal	1.62347e-08	-0.826627	normal	0.0303755	-0.236348	normal	0.0623566	-0.210378
Prunus_avium_newGene_517	--	LOC103327661	1.66375	1.12242	1.06284	0.564541	0.830705	1.45063	0.151289	0.437564	1.02776	0.363265	0.20181	0.333761	0.932846	0.93077	0.872954	0.880234	0.654342	0.737694	0.646051	0.870942	0.419852	15.9183	13.4226	14.9946	0.0983978	-0.499813	normal	0.00168972	-1.32658	down	1.01312e-07	-1.77285	down	0.73486	-0.178251	normal	0.92555	0.149811	normal	2.81437e-182	5.07914	up	0.980875	-0.00834517	normal	0.219666	-0.482951
Prunus_avium_newGene_5181	--	--	1.59215	1.66951	1.43064	0.123068	0.879689	0.625524	0.598437	1.2508	1.54668	1.52074	1.75777	0	1.28093	1.94531	1.21344	0.088877	1.03906	1.10962	1.31383	1.42442	0.79528	1.07058	1.93832	1.57623	0.00482874	-1.41902	down	0.600664	-0.229207	normal	0.859045	-0.334126	normal	0.819784	0.509196	normal	0.993429	0.0145136	normal	0.841073	0.517917	normal	0.361887	-0.981773	normal	0.589456	-0.267658
Prunus_avium_newGene_520	--	LOC110753388	44.4023	42.3648	47.1409	37.4711	41.5636	39.3701	35.0835	32.9024	33.4159	6.37332	5.53388	6.37353	32.8644	29.6512	37.2436	24.8044	29.2967	27.6254	29.9268	29.3453	28.503	1.37575	0.978328	1.27922	0.436852	-0.0799444	normal	0.107093	-0.160417	normal	2.00808e-93	-2.68274	down	3.71913e-06	-0.495713	normal	0.044081	-0.268547	normal	8.96455e-13	-2.28617	down	0.0059951	-0.303476	normal	0.323418	-0.134991
Prunus_avium_newGene_5201	--	--	0.115087	0.068148	0.411896	0.02369	0.232278	0.022369	0.111417	0	0.080661	0	0.054208	0.250076	0	0	0	0	0	0	0	0	0	3.38111	3.22512	2.90708	--	--	--	--	--	--	--	--	--	--	--	--	--	--	--	0.000223401	4.88822	up	--	--	--	--	--
Prunus_avium_newGene_5239	--	LOC110761603	0.887298	0.687655	0.529996	0.373469	0.240737	0.328232	0.341387	0.581075	0.967974	0.212611	0.204968	0	1.13881	0.974307	0.813366	0.231872	0.140065	0.329198	0.339943	0.322545	0.624485	0	0	0.097927	0.0190514	-1.08352	normal	0.875665	0.0865551	normal	0.0015147	-2.13434	down	--	--	--	0.554203	-0.600565	normal	--	--	--	3.35175e-07	-2.05951	down	0.00911568	-1.12208
Prunus_avium_newGene_5261	--	LOC110764675	2.31556	2.15274	1.99394	0.672661	1.05747	0.833206	2.08532	1.83074	1.79978	2.52382	2.73659	2.41291	1.8439	1.55703	1.5534	0.70341	0.877661	0.701629	1.99632	1.84675	2.19254	4.80198	3.7646	4.61184	9.19477e-08	-1.30479	down	0.867631	0.0439939	normal	0.0505895	0.40149	normal	0.967863	-0.0279743	normal	0.931234	0.0607529	normal	4.40143e-07	0.864383	normal	5.01664e-06	-1.11373	down	0.173787	0.34476
Prunus_avium_newGene_5268	--	LOC18786207	25.897	28.1701	29.4538	21.4707	20.7039	21.2379	16.7767	16.1069	16.5997	10.4655	9.67765	10.1354	27.6686	27.451	26.2269	24.5036	23.4101	22.5298	19.2603	19.96	21.2469	5.93576	6.79264	4.81362	3.20741e-05	-0.300566	normal	4.96871e-11	-0.514874	normal	6.0274e-50	-1.27964	down	0.0190567	0.189496	normal	0.0357315	0.228436	normal	8.75629e-08	-0.760033	normal	0.000224175	-0.226255	normal	2.65112e-07	-0.379573
Prunus_avium_newGene_5276	--	--	0.906163	0.546619	0.851273	1.39988	1.58549	1.82267	0.346647	0.80562	0.58876	0.357228	0.144328	0.176524	1.13638	0.472137	0.773926	0.939742	1.34055	0.851934	0.837216	0.632758	0.725971	0.109365	0.172431	0.151982	0.000160043	1.15298	up	0.781877	-0.14217	normal	0.00291518	-1.54261	down	0.108819	-0.56574	normal	0.839608	0.237685	normal	--	--	--	0.335695	0.378062	normal	0.887456	-0.0881847
Prunus_avium_newGene_5280	--	--	4.10289	4.78269	5.84371	4.854	4.41572	4.21586	4.72756	3.15149	5.9309	2.96804	4.35546	4.48014	0	0.052083	0	0.485263	0.096635	0	0	0	0	1.7988	1.6164	1.60191	0.66683	-0.139581	normal	0.900121	-0.0481896	normal	0.500758	-0.219755	normal	0.000716994	-3.90937	down	4.51118e-11	-8.9092	down	0.241445	-0.477843	normal	--	--	--	--	--
Prunus_avium_newGene_5283	--	LOC110760059	0.835316	0.442355	1.09299	0.895566	0.920871	0.633183	1.70228	1.12337	1.34619	0.265083	0.17002	0.202935	3.46477	3.30755	3.71643	1.0658	1.44976	0.556635	2.40211	1.99188	1.74154	0	0	0	0.774501	0.150947	normal	0.00640622	1.06164	up	--	--	--	0.559749	0.360511	normal	0.299069	0.486546	normal	--	--	--	1.31247e-12	-1.77435	down	0.00112876	-0.725899
Prunus_avium_newGene_5285	--	--	1.34486	2.00083	2.5356	0.701057	1.12828	0.935014	1.69765	2.32689	2.18509	2.35697	3.58505	3.25819	2.49249	1.74559	2.22968	0.365293	1.23537	0.888111	1.73266	1.85772	1.3479	3.92563	4.05948	3.37921	0.0339205	-0.986555	normal	0.442518	0.324461	normal	0.0218295	0.834424	normal	--	--	--	0.652198	-0.377899	normal	0.380836	0.323607	normal	0.00213877	-1.37099	down	0.511303	-0.321551
Prunus_avium_newGene_5287	--	LOC110747892	61.5453	62.1171	57.8979	59.5704	58.6362	60.1159	85.921	97.6814	98.0585	219.032	218.846	229.177	86.8672	94.1429	82.9638	59.8094	63.2794	57.367	104.164	96.4552	100.029	268.41	260.159	282.714	0.457905	0.0713192	normal	9.71619e-28	0.873742	normal	1.28583e-257	2.06049	up	0.683423	0.0557859	normal	0.885327	0.0327172	normal	3.06018e-10	0.309662	normal	3.1401e-15	-0.566728	normal	0.00351203	0.234616
Prunus_avium_newGene_5293	--	--	4.11609	3.61679	4.38903	6.82574	6.85682	5.80325	9.45029	10.2243	8.4766	10.6415	11.8036	11.5076	4.81864	4.87804	4.43182	9.02094	8.94031	9.49744	9.58352	11.4971	11.0309	8.70303	8.64692	8.8609	1.32502e-07	0.78096	normal	4.1894e-27	1.45424	up	4.67646e-39	1.67007	up	3.75223e-05	0.534384	normal	0.602667	0.131343	normal	0.00259994	-0.347559	normal	3.25639e-16	0.940425	normal	4.2642e-23	1.23284
Prunus_avium_newGene_5297	--	--	5.31523	5.51014	4.84008	1.173	2.44319	1.58769	4.17999	3.56755	3.239	4.64887	3.96525	4.52368	6.8942	6.26066	6.81061	1.88132	3.02053	2.23446	4.52518	4.8404	5.67014	4.86919	4.34869	5.34128	9.25321e-11	-1.49195	down	0.153128	-0.269725	normal	0.713894	-0.0687255	normal	0.211872	0.497171	normal	0.147152	0.39174	normal	0.434356	0.174319	normal	1.37967e-18	-1.49478	down	0.0334683	-0.357978
Prunus_avium_newGene_5322	--	--	2.11494	2.03009	2.01318	4.65329	4.26307	4.71548	7.13919	6.67441	8.3552	15.1977	13.7133	13.7426	4.97086	3.98439	4.09238	4.78421	5.41877	5.45418	7.32492	6.49424	5.43602	17.5377	14.7887	17.7569	7.52626e-09	1.24268	up	1.79302e-26	2.08962	up	1.87472e-78	2.97552	up	0.352265	0.239653	normal	0.399293	-0.265119	normal	0.045635	0.257783	normal	0.207825	0.243441	normal	0.00273056	0.60759
Prunus_avium_newGene_5395	--	--	0.226248	0.234893	0.255264	0.480777	0	0.521069	1.40454	0.646716	0.502866	1.77159	2.75142	1.48735	0.360494	1.03605	0.765759	0.748274	0.577166	0.228274	0.890865	1.1049	0.508664	1.53387	2.40626	1.47459	--	--	--	--	--	--	8.39951e-08	3.22242	up	--	--	--	--	--	--	0.842846	-0.130315	normal	--	--	--	--	--
Prunus_avium_newGene_5396	--	--	1.17014	0.810828	1.61958	0.624491	0.892655	0.479331	1.68918	1.56041	0.793076	3.99028	3.81169	6.78154	0.609352	0.793492	0.951721	0.844499	0.523149	0.125751	0.967954	0.184339	1.70466	5.43481	3.83611	5.92521	--	--	--	--	--	--	7.94868e-10	2.1529	up	--	--	--	--	--	--	0.400242	0.276009	normal	--	--	--	--	--
Prunus_avium_newGene_5406	--	--	3.34751	3.61104	4.21556	0.284306	1.02694	1.03189	3.27767	4.06499	4.55245	1.87666	2.13918	0.326766	8.3216	8.67518	7.37169	2.05424	1.72619	1.39916	5.31438	4.40395	5.44603	0.686342	0.339241	0.159728	2.03704e-05	-2.14886	down	0.384246	0.327545	normal	0.0306212	-1.1849	normal	--	--	--	0.694245	0.289617	normal	--	--	--	1.23423e-14	-2.21943	down	0.0279988	-0.628293
Prunus_avium_newGene_5430	--	--	0.794513	1.56954	1.69586	0.987321	1.30486	1.99161	1.12558	1.02768	0.987532	2.43148	1.57644	1.2472	0.302765	0.58519	1.05148	0.525113	1.44284	1.90103	1.4209	0.628214	1.31398	1.5962	1.93609	2.15874	0.774263	0.170681	normal	--	--	--	0.266353	0.548584	normal	0.931253	-0.0927615	normal	--	--	--	0.812999	0.144242	normal	--	--	--	--	--
Prunus_avium_newGene_5432	--	--	2.77953	3.62729	3.66817	5.30232	4.21358	6.79176	7.72042	8.83937	8.99918	19.0699	16.5367	15.0347	6.81318	7.72799	6.36555	6.57931	7.98847	7.02229	8.3491	8.56893	7.30975	18.9931	21.7595	20.2012	0.00196081	0.78729	normal	1.57311e-15	1.59081	up	5.95698e-49	2.50206	up	0.0981906	0.438805	normal	0.697665	-0.153601	normal	0.0293617	0.303065	normal	0.925174	0.0204494	normal	0.237587	0.254072
Prunus_avium_newGene_5440	--	LOC110773251	3.76956	3.26654	2.58179	1.37224	1.18366	1.75307	4.41069	6.44051	6.00109	4.42127	4.85201	6.66653	4.57632	5.12976	5.16594	1.43935	2.71607	1.38406	4.00203	5.49749	4.31404	3.60392	3.00911	3.56616	0.00123118	-1.04298	down	2.22423e-05	1.04062	up	0.00040822	0.906252	normal	0.52744	0.380071	normal	0.407529	-0.341701	normal	0.0210902	-0.620739	normal	6.51776e-08	-1.43486	down	0.867145	-0.0566544
Prunus_avium_newGene_5441	--	LOC103340900	2.0169	2.11726	2.28093	2.31263	2.07831	2.86048	3.85353	3.50087	3.44451	2.79214	3.47384	4.60714	2.75639	1.73928	1.49144	2.94334	2.34826	1.87069	2.11071	2.20269	2.97064	4.41864	5.43778	4.41355	0.438641	0.277079	normal	0.000395886	0.988464	normal	0.00188188	0.945771	normal	0.98722	0.0106795	normal	0.111194	-0.635277	normal	0.186014	0.409117	normal	0.56848	0.215161	normal	0.506671	0.303832
Prunus_avium_newGene_5445	--	LOC110748350	0	0	0.452191	0	0.544087	0.241314	0.437856	0.751995	0	1.72982	1.61008	1.28111	0.493414	0.285223	0	0.386244	0	1.02413	1.13818	0.287202	1.45491	4.20258	4.26074	3.71101	--	--	--	--	--	--	--	--	--	--	--	--	--	--	--	0.00992259	1.38976	up	--	--	--	--	--
Prunus_avium_newGene_545	--	--	19.104	14.9746	14.4876	25.9224	26.1913	25.8829	45.2784	53.3351	48.6372	77.1395	71.4284	69.9354	41.2963	36.2255	37.272	35.4923	37.0411	31.2284	51.3311	49.4912	42.1408	55.9122	59.1854	61.082	2.50374e-11	0.782247	normal	2.68651e-67	1.84141	up	2.64515e-133	2.35488	up	5.55159e-07	0.450548	normal	0.594153	-0.10192	normal	7.2383e-05	-0.282975	normal	0.050321	-0.162479	normal	0.000103869	0.365637
Prunus_avium_newGene_546	--	LOC18775253	3.31526	3.1016	3.7792	2.2771	1.85657	1.50802	0.915202	1.05356	0.812653	0.313867	0.988262	0.819485	1.67325	0.788393	1.2905	2.35995	2.04286	1.96306	0.995782	1.21819	1.49088	0.567726	0.485571	0.42481	1.36203e-05	-0.752944	normal	5.12547e-21	-1.77287	down	5.69091e-15	-2.03655	down	0.514976	0.197731	normal	0.198948	0.514587	normal	0.49002	-0.354054	normal	0.00151859	0.695343	normal	0.972403	0.0145722
Prunus_avium_newGene_5465	--	LOC18779206	0	0	0	0	0	0	0	0	0	3.43705	4.38575	3.07116	0	0	0	0	0	0	0.255363	0.277439	0	10.5092	8.02357	8.6687	--	--	--	--	--	--	7.1277e-11	8.43461	up	--	--	--	--	--	--	2.64675e-06	1.34207	up	--	--	--	--	--
Prunus_avium_newGene_548	--	--	2.83812	2.72924	3.57992	2.51512	1.72253	2.17487	2.16755	2.50535	1.91827	1.05972	2.11578	2.41016	0	0	0	0	0	0	0	0	0	0	0	0.180469	0.19336	-0.406138	normal	0.472794	-0.229588	normal	0.148432	-0.515973	normal	1.00458e-10	-8.62486	down	9.33328e-11	-8.76971	down	0.00319202	-4.8707	down	--	--	--	--	--
Prunus_avium_newGene_5480	--	LOC117631664	4.56575	6.85145	5.7007	3.75715	3.6536	4.28386	5.70542	4.82161	3.51404	3.78491	2.64096	2.29223	4.74831	6.84854	5.05168	5.81657	5.25712	4.7968	4.48756	5.08331	4.05135	1.90442	1.79313	1.2138	0.219483	-0.454589	normal	0.89779	-0.0564191	normal	0.0468983	-0.788139	normal	0.290684	0.476214	normal	0.935683	-0.0914224	normal	--	--	--	0.799475	-0.0928241	normal	0.594638	-0.240393
Prunus_avium_newGene_5499	--	--	0.241059	0.113805	0.106557	3.44722	1.54343	4.6898	3.06643	1.87563	2.99469	0.397142	0.172407	1.93945	0.230544	0.169081	0.172571	3.19425	2.78861	0.371652	0.275356	2.39795	0.164908	5.40532	0.423505	5.1852	4.65804e-13	4.42488	up	5.56479e-13	4.2876	up	--	--	--	0.714596	-0.583549	normal	0.491712	-1.52268	normal	0.172167	2.13152	normal	--	--	--	--	--
Prunus_avium_newGene_5513	--	LOC110745235	33.1875	27.9612	27.7254	24.265	21.1367	24.8632	24.1592	28.8227	22.7484	14.2167	23.7123	32.9396	0.185971	7.23058	3.20662	5.13179	4.83001	0	4.42381	4.61261	3.66231	0.748691	4.43459	0	0.189294	-0.240578	normal	0.969168	0.00857104	normal	0.600766	-0.140612	normal	0.159599	-2.79626	normal	9.74033e-28	-2.60593	down	0.0403318	-3.7228	normal	0.958017	-0.136835	normal	0.859036	0.32501
Prunus_avium_newGene_5520	--	--	0.263374	0.397657	0.21378	0.585445	0.970072	1.03539	1.85333	1.48362	1.6917	1.06918	1.91534	1.95437	2.04852	1.64522	0.183514	0.619298	2.34079	1.35125	2.33229	0.958146	2.49812	1.16158	0.875613	1.38356	--	--	--	1.10189e-07	2.59369	up	9.70509e-07	2.52252	up	0.284449	0.741347	normal	0.91517	0.136389	normal	0.299156	-0.53528	normal	0.874554	0.204412	normal	0.63106	0.650784
Prunus_avium_newGene_5530	--	LOC110765722	4.89031	0.806609	4.44126	0.375254	1.08751	0	0.024978	0	0	4.73498	4.34236	2.48017	0	0	1.01313	1.16639	0	1.21022	2.63491	1.84763	3.90186	0.083276	3.36733	1.54875	--	--	--	--	--	--	0.669333	0.374411	normal	--	--	--	9.15284e-08	7.51448	up	0.471499	-1.16852	normal	--	--	--	0.277349	3.10537
Prunus_avium_newGene_5538	--	--	0.594723	1.2569	0.759241	0.748828	0.376166	0.413417	1.21074	0.816923	0.348839	1.9107	2.8886	1.90174	0.90957	1.77634	1.26436	0.834175	0.654668	0.854087	1.43379	0.817633	0.746897	2.58158	2.75283	2.17509	--	--	--	--	--	--	0.000532429	1.48336	up	--	--	--	--	--	--	0.693862	0.187136	normal	--	--	--	0.617005	-0.330938
Prunus_avium_newGene_5542	--	--	9.70619	11.7223	10.436	17.5371	17.6984	18.4248	25.631	26.4089	21.1149	16.6972	19.7708	21.9023	20.2967	19.1029	20.4123	19.2369	19.0772	16.3561	21.4688	20.405	21.6506	14.5806	15.7566	21.2588	2.31793e-07	0.846506	normal	3.04472e-19	1.43406	up	2.8989e-09	1.0551	up	0.805404	0.0654109	normal	0.242183	-0.263587	normal	0.54262	-0.151423	normal	0.320427	-0.145195	normal	0.448513	0.134829
Prunus_avium_newGene_5544	--	--	2.68694	4.25131	3.32578	4.10921	3.95796	3.34739	1.40566	0.52928	0.845112	0.945741	0.305692	0.256341	0.880495	0.451815	1.4568	1.80883	2.58589	1.93708	0.79654	0.469718	1.46424	0.265979	0.736943	1.18513	0.553278	0.239334	normal	0.00155905	-1.59757	down	8.4188e-06	-2.53712	down	0.074349	-0.807717	normal	--	--	--	--	--	--	--	--	--	--	--
Prunus_avium_newGene_5547	--	LOC110768191	5.80367	3.26476	5.05046	1.74445	2.27879	1.86892	2.3895	3.94991	2.89414	4.97057	3.50326	3.64649	3.06534	3.29641	3.87307	3.02341	3.9657	2.71851	2.29155	1.56384	2.83056	3.89983	5.43505	4.66859	0.000288374	-1.15405	down	0.272685	-0.373138	normal	0.923225	-0.0328339	normal	0.0541781	0.751035	normal	0.412569	-0.526888	normal	0.514495	0.236347	normal	0.761207	-0.0998312	normal	0.137492	-0.576632
Prunus_avium_newGene_5558	--	LOC110750655	3.81422	5.07065	4.88842	1.91142	2.62084	3.37771	1.07349	1.39703	1.65167	1.38756	1.86091	1.09537	2.82225	2.94428	2.03046	2.68306	2.94085	1.33978	1.5168	1.43605	2.09567	2.64966	2.29138	2.12823	0.0281836	-0.696748	normal	1.2294e-05	-1.48745	down	2.15731e-05	-1.46136	down	0.836959	-0.147956	normal	0.84647	0.241441	normal	0.12856	0.714846	normal	0.662043	-0.182512	normal	0.213674	-0.564195
Prunus_avium_newGene_5559	--	LOC110754031	1.36659	3.74769	3.25774	1.67444	1.18825	1.70006	1.75344	2.03315	1.90631	2.59782	2.70533	1.7858	3.52049	2.27363	3.41371	1.21419	1.80963	1.10532	1.99729	1.52664	1.98231	2.37848	2.35812	2.80733	0.0917528	-0.770452	normal	0.516392	-0.302505	normal	0.922546	-0.0462599	normal	0.912989	-0.097362	normal	0.929135	-0.111734	normal	0.816903	0.121933	normal	0.00107886	-1.16396	down	0.0874934	-0.691231
Prunus_avium_newGene_5584	--	LOC117617796	10.3296	6.15717	8.60919	7.98009	8.19507	2.93417	10.1953	10.0546	3.13526	11.8939	8.42158	10.2988	7.56445	4.71649	7.78188	7.66431	8.59382	10.9987	0.997095	2.85392	7.19651	3.74366	5.53073	2.06479	0.644237	-0.294767	normal	0.84387	0.136865	normal	0.0397877	0.472563	normal	0.46527	0.558371	normal	0.558346	-1.13433	normal	2.28484e-06	-1.39307	down	0.0696113	0.429553	normal	0.448511	-0.805468
Prunus_avium_newGene_5608	--	LOC110773139	6.23051	6.76398	7.56718	4.9263	5.4484	4.21943	1.51132	1.80596	1.7627	0.853438	0.610135	0.230244	1.4775	2.27697	2.74486	2.63451	5.03868	5.71916	2.81834	2.78597	2.71514	0.335498	0.631422	0.415036	0.142038	-0.398866	normal	2.02725e-08	-1.77129	down	6.66059e-16	-3.32544	down	0.898986	-0.0814028	normal	0.344597	0.653024	normal	--	--	--	0.00755994	1.02252	up	0.429285	0.404396
Prunus_avium_newGene_563	--	--	94.2055	100.783	104.534	129.618	127.348	124.281	39.6416	33.935	40.9535	38.0356	36.2794	30.7848	72.6553	75.1378	65.6391	80.4262	78.4642	72.8354	45.5283	44.5523	45.7004	34.5449	32.3623	30.3717	1.34099e-31	0.444996	normal	1.14085e-70	-1.14487	down	1.38996e-89	-1.32674	down	4.16967e-89	-0.679751	normal	0.0709597	0.183129	normal	0.435693	-0.0842865	normal	0.0435102	0.0999697	normal	1.18094e-27	-0.604948
Prunus_avium_newGene_5638	--	LOC18774314	1.87483	2.20435	2.65224	2.02831	1.63243	1.48005	0.101411	0.642534	0.488046	0.792498	0.599269	0.723958	1.17647	0.533471	0.520722	2.5508	1.99385	1.1952	0.968787	0.206395	0.838731	0.893537	0.424721	0.670189	0.446082	-0.293833	normal	1.86942e-05	-2.16997	down	0.000427196	-1.4558	down	0.768394	0.192525	normal	--	--	--	--	--	--	0.00325435	1.32754	up	--	--
Prunus_avium_newGene_564	--	--	1.37319	1.53142	1.68926	0.521702	0.542391	0.623825	0.616747	1.06784	0.913661	0.764642	1.47171	0.634226	0.612371	0.970324	1.40544	0.501795	0.346686	0.604009	0.410882	0.67715	0.832533	1.3645	0.969327	0.792871	7.42418e-06	-1.31414	down	0.0792968	-0.5704	normal	0.183878	-0.470214	normal	0.813961	-0.178687	normal	0.562294	-0.462316	normal	0.886375	0.0840489	normal	0.00842462	-1.00675	down	0.267136	-0.524288
Prunus_avium_newGene_5654	--	LOC110768705	24.5439	26.1802	22.3892	13.1754	16.1921	20.8128	11.1943	13.1899	12.6045	12.447	9.20411	8.22787	20.2354	20.0217	18.9744	19.3307	21.3738	14.253	15.1594	16.2493	9.37781	7.6337	9.74449	5.33684	0.00429994	-0.439025	normal	8.25795e-09	-0.743361	normal	1.94535e-12	-1.10208	down	0.538501	0.161871	normal	0.887122	0.0822358	normal	0.204143	-0.359398	normal	0.366917	-0.128916	normal	0.00894039	-0.493059
Prunus_avium_newGene_5660	--	--	26.7749	21.4333	22.2262	10.4711	20.4826	23.6038	9.25941	9.15892	1.35693	5.33802	5.02199	0	14.8076	13.8134	12.622	16.2325	15.719	15.6976	10.8249	9.11974	10.7565	3.37691	3.37645	0.479558	0.552903	-0.269012	normal	0.0507781	-1.59266	normal	0.123352	-2.56821	normal	0.711497	-0.156412	normal	0.783555	0.578602	normal	0.865515	-0.477709	normal	0.322033	0.191233	normal	0.134109	-0.374697
Prunus_avium_newGene_5671	--	LOC110773223	1.78013	0.552322	1.2483	1.01077	0.721018	0.527303	0.550094	0.752361	1.08395	3.00221	1.95037	2.09926	0.644417	0.451194	1.27583	0.881205	1.46449	0	1.44833	1.27777	0.792532	6.50221	3.09924	2.93551	--	--	--	--	--	--	--	--	--	--	--	--	--	--	--	0.093317	0.865223	normal	--	--	--	--	--
Prunus_avium_newGene_5676	--	LOC103342046	70.443	78.5778	79.6623	71.6168	69.0988	78.0786	44.1874	33.6005	43.0462	25.2841	25.647	19.7654	54.4681	55.4533	45.6027	52.8391	52.9498	58.3836	40.5146	42.3114	33.8761	22.1777	17.052	19.0101	0.538286	0.068897	normal	0.001891	-0.361408	normal	2.5089e-23	-1.24579	down	0.00645863	-0.328216	normal	0.273008	-0.244343	normal	0.142135	-0.292312	normal	0.80966	-0.0311978	normal	0.00651956	-0.355468
Prunus_avium_newGene_5708	--	LOC110765297	13.8956	4.60846	6.30509	13.2046	12.0347	0.413238	16.4472	9.34324	13.1169	5.44127	9.13938	12.166	17.5395	20.1286	2.11055	6.74703	8.8123	1.346	7.64947	18.554	12.1634	0.47128	0.862614	0.92627	0.936112	0.140665	normal	0.12894	0.888735	normal	0.482074	0.290093	normal	0.820734	-0.57719	normal	0.932938	-0.080261	normal	4.26632e-15	-3.4642	down	0.306786	-1.26805	normal	0.997348	-0.00430162
Prunus_avium_newGene_573	--	--	1.97911	2.27477	1.47574	1.28272	1.48853	0.923885	1.34535	1.44812	1.93206	0.982396	1.09043	1.08643	0.269224	0.031085	0.167991	0.182525	0.108958	0.282687	0.099046	0.082625	0.17457	0.130564	0.165305	0.181697	0.0425661	-0.462967	normal	0.684993	-0.0975143	normal	0.00457933	-0.591789	normal	1.4074e-15	-2.61549	down	3.89227e-31	-3.64271	down	8.81983e-19	-2.67478	down	--	--	--	--	--
Prunus_avium_newGene_5730	--	LOC110766699	8.23396	10.2588	7.88602	6.86913	8.99938	7.85092	9.11803	9.07588	7.07086	15.5694	16.7654	8.7254	12.9871	12.4678	22.7021	8.27074	7.61404	8.23671	9.30536	9.71503	9.2201	6.47016	5.1692	11.1259	0.785788	-0.0571365	normal	0.338867	0.177083	normal	4.88939e-05	0.823312	normal	0.828597	0.0646321	normal	0.805153	0.101515	normal	0.126145	-0.825084	normal	0.00123176	-1.0097	down	0.0343956	-0.718528
Prunus_avium_newGene_5734	--	LOC18793168	3.84313	4.64563	3.49613	3.72608	3.45601	4.41322	0.492008	1.70366	1.06188	0	0.311692	0.276839	1.57536	0.533931	1.61253	2.83584	4.28954	2.34675	1.0486	1.38639	0.937909	0	0.283766	1.10697	0.927678	0.0426731	normal	0.00152724	-1.60797	down	4.05251e-09	-4.05711	down	0.699628	-0.242368	normal	--	--	--	--	--	--	0.00712118	1.34164	up	--	--
Prunus_avium_newGene_5758	--	--	10.1982	10.9815	12.2271	4.43696	4.5765	5.13995	4.33948	4.34904	5.36096	3.11476	3.1947	2.42231	5.33345	6.37035	6.39976	5.04752	4.19964	4.42764	2.2067	4.19749	3.94843	2.07236	1.97759	1.71495	2.44531e-11	-1.08224	down	1.71073e-08	-1.00173	down	3.60267e-18	-1.66746	down	0.895435	0.0523203	normal	0.327293	-0.459326	normal	0.170532	-0.475389	normal	0.20196	-0.255708	normal	0.0194402	-0.665157
Prunus_avium_newGene_5766	--	LOC110749979	9.9442	14.8784	10.1479	8.65089	5.76307	8.6259	8.21245	15.9818	16.1238	5.92642	16.0794	11.5814	7.22424	5.43786	17.2971	11.9725	12.1275	5.13551	8.08566	2.43354	7.04851	5.87762	8.50405	11.1323	0.196732	-0.277974	normal	0.00371852	0.5676	normal	0.347429	0.231293	normal	0.285081	0.291269	normal	7.03806e-07	-1.28761	down	0.629735	-0.151517	normal	0.730394	-0.17336	normal	0.143375	-0.877798
Prunus_avium_newGene_577	--	--	4.98547	2.75504	4.3959	2.87507	2.76768	3.10854	1.82777	2.67424	2.20769	1.69776	1.82021	1.66769	2.43175	3.88227	2.69933	2.80037	2.81498	2.04032	2.31095	2.52521	2.33334	0.823797	0.992625	1.06819	0.111359	-0.373124	normal	0.0133889	-0.616348	normal	1.82626e-05	-1.03765	down	0.632527	-0.15538	normal	0.959497	0.0384319	normal	0.00878964	-0.812671	normal	0.282728	-0.256353	normal	0.318348	-0.282577
Prunus_avium_newGene_5785	--	--	1.60456	1.3911	1.47786	1.51119	1.42011	1.0527	0.614102	0.283587	1.19098	4.07267	3.77335	4.62803	2.214	1.40956	0.133735	1.76385	1.09323	1.38441	1.2052	0.5732	1.45094	2.41742	2.14077	1.95021	--	--	--	--	--	--	0.000124373	1.64073	up	--	--	--	--	--	--	0.0498889	-0.882475	normal	--	--	--	--	--
Prunus_avium_newGene_5796	--	--	1.94625	1.76636	1.68796	2.2378	1.3427	0.730919	2.19524	1.89626	1.7092	1.94328	1.89953	1.8517	1.33955	1.75812	1.41461	2.72553	1.94574	2.17226	1.21056	1.72822	1.56199	3.1338	3.00211	2.79408	0.639703	-0.22667	normal	0.309396	0.345343	normal	0.439984	0.261503	normal	0.153787	0.704765	normal	0.517179	-0.420642	normal	0.0242923	0.673111	normal	0.0624382	0.572439	normal	0.941772	0.0407319
Prunus_avium_newGene_5816	--	LOC110773798	8.93275	8.98773	8.80032	8.29361	6.52627	5.80425	3.1602	3.33624	3.71398	5.22758	3.18827	3.58154	5.3983	3.82311	4.97554	5.18544	5.27956	5.82795	5.32399	4.11794	3.72545	3.01463	4.19565	2.74833	0.187565	-0.276476	normal	5.39715e-08	-1.14276	down	2.28434e-05	-0.971787	normal	0.31821	-0.301651	normal	0.591837	0.30378	normal	0.569562	-0.237712	normal	0.455602	0.183798	normal	0.889509	-0.0554267
Prunus_avium_newGene_5832	--	LOC18784245	1.97953	3.54242	2.22207	1.95634	0.394715	0.189038	0.496332	0.889354	2.89276	0.341903	0.66768	0.213443	1.85978	0.19391	1.59508	1.28624	1.62739	0.942926	0.318521	1.71064	1.53735	0.56238	1.09168	0.632355	0.177009	-1.50039	normal	0.30552	-0.60423	normal	6.09267e-06	-2.45774	down	--	--	--	0.871879	-0.324378	normal	--	--	--	0.937093	0.0597776	normal	0.986081	0.0205484
Prunus_avium_newGene_5833	--	LOC110752097	3.19289	9.85911	6.29016	1.80056	3.01699	4.33077	0.184203	0.256785	2.38959	0	0.324486	0	0.237165	5.85209	1.39112	0.189668	5.82317	0.689829	0.061039	1.46813	2.68176	0	0.237125	0	0.135916	-0.984491	normal	0.0406966	-2.50763	normal	0.00398546	-5.56862	down	0.869624	-0.42296	normal	0.924146	0.502806	normal	--	--	--	0.923281	-0.203715	normal	0.738416	-0.778656
Prunus_avium_newGene_5858	--	LOC18767739	2.20563	2.28648	3.09822	2.51564	1.91897	2.40933	0.999663	0.839217	1.05074	0.7401	1.60925	1.04929	1.94323	2.28971	2.26302	1.89652	2.29282	1.22625	1.16788	0.896231	1.0237	1.05217	0.55462	1.38507	0.723906	-0.104735	normal	8.37401e-05	-1.14446	down	0.00315246	-0.953379	normal	0.565854	-0.242372	normal	0.97394	0.0397893	normal	0.782421	-0.173045	normal	0.622662	-0.160997	normal	0.00737902	-0.896786
Prunus_avium_newGene_5877	--	LOC110760881	2.24341	0.721975	1.82073	1.34325	0.951688	0.496649	0.363086	0.755685	0.309773	0.269749	0.257047	0.145891	0.549025	0.014024	0.765263	0.829641	0.778205	0.56904	0.80787	0.27281	0.491524	0.060096	0.71597	0	0.135046	-0.702027	normal	0.00595298	-1.37784	down	3.84793e-06	-2.39887	down	0.672161	-0.333568	normal	--	--	--	--	--	--	--	--	--	--	--
Prunus_avium_newGene_5878	--	--	2.71825	2.56282	0.125904	0.208224	0.288503	0.613294	3.7425	1.8969	0.296496	5.92873	0.343114	0.570516	0.392182	3.21246	0.212476	2.90958	1.38052	3.54046	0.119889	0.123638	0.604824	5.16606	3.53035	2.89617	0.095953	-2.16458	normal	0.823743	0.370489	normal	0.770523	0.510119	normal	3.88059e-05	2.84119	up	0.100755	-2.84476	normal	0.650805	0.795713	normal	0.46619	1.01233	normal	--	--
Prunus_avium_newGene_5886	--	--	0.290122	0.461236	0.154967	1.23763	1.37388	1.09985	0.170757	0.799182	0.739006	0.788213	0	0.132085	1.11727	0	0.616508	0.972234	0.866766	0	1.46239	0	0.517256	1.17656	1.37725	1.01949	0.000410713	1.95312	up	--	--	--	--	--	--	0.705891	-0.913951	normal	--	--	--	--	--	--	--	--	--	--	--
Prunus_avium_newGene_5910	--	LOC110763612	2.87323	1.11771	2.41743	2.98918	2.91703	0.952894	4.56277	3.8782	4.69414	3.15035	3.06863	0.949886	2.59904	1.79828	3.29705	2.34409	3.19297	2.37051	3.75607	2.30579	3.30149	2.01076	1.78904	1.37222	0.719843	0.193647	normal	5.78568e-05	1.27602	up	0.467244	0.352581	normal	0.703689	0.245801	normal	0.157216	-0.549683	normal	0.415092	-0.443602	normal	0.93427	0.030799	normal	0.399892	0.337164
Prunus_avium_newGene_5925	--	--	0.623177	0.65486	0.944691	0.287481	0.332906	0.358941	0.789094	0.401141	0.694603	1.07359	0.929054	0.698369	0.396691	0.783608	0.753716	0.278942	0.249258	0.456412	0.707888	0.536087	0.836981	1.18576	1.26624	1.11006	0.0123308	-0.855753	normal	0.544185	0.225002	normal	0.0242783	0.648727	normal	0.955074	-0.0489676	normal	0.935325	0.0876667	normal	0.0976008	0.466307	normal	0.00321651	-1.08633	down	0.747793	0.155128
Prunus_avium_newGene_5928	--	LOC109946707	5.384	4.51889	5.39663	18.9072	18.8312	19.8349	22.3957	23.7853	22.4354	23.5692	25.346	23.7876	12.574	10.6698	10.3469	21.1525	22.2925	19.0803	19.436	17.523	17.6648	12.0977	12.4593	12.7713	4.28517e-87	2.02186	up	2.45872e-128	2.40762	up	3.02386e-122	2.418	up	0.102351	0.159381	normal	6.66609e-06	-0.390577	normal	1.66905e-29	-0.93232	normal	5.46198e-26	0.898317	normal	4.80598e-14	0.756689
Prunus_avium_newGene_5933	--	--	145.677	146.382	146.527	93.4759	99.5332	101.376	122.869	132.244	116.088	42.6558	43.1726	42.4566	241.207	239.234	232.493	98.5235	96.1376	88.9936	122.25	123.353	125.877	31.9215	24.9183	32.1012	1.28569e-16	-0.478051	normal	0.986626	-0.00129224	normal	1.14088e-111	-1.58934	down	0.912567	-0.0148809	normal	0.69768	-0.0585287	normal	8.16424e-05	-0.501213	normal	7.2331e-203	-1.34694	down	2.66548e-77	-0.892152
Prunus_avium_newGene_594	--	LOC110748671	22.6399	21.029	20.6974	41.842	44.8379	46.7671	1.66418	2.43336	2.41741	7.0111	8.71483	6.29009	5.10877	5.27785	3.43102	34.247	31.681	30.4305	3.6378	4.35884	3.35819	16.211	18.1933	17.5913	5.49355e-45	1.14858	up	3.19403e-71	-3.04765	down	4.88304e-21	-1.35888	down	7.90839e-08	-0.431009	normal	0.0617778	0.729928	normal	6.47105e-17	1.2617	up	1.64082e-111	2.77281	up	0.473468	-0.237122
Prunus_avium_newGene_5951	--	LOC117618486	6.34239	6.21204	6.71301	3.73516	4.68107	3.92548	4.542	4.75173	4.88559	5.61087	6.36462	6.18465	4.27324	3.67467	3.4628	4.51317	3.64705	4.21595	5.20509	5.33828	4.83947	7.82141	8.73444	7.79956	0.000142442	-0.490152	normal	0.156869	-0.183535	normal	0.374367	0.116112	normal	0.930295	0.026859	normal	0.884703	0.0560272	normal	0.000177875	0.456504	normal	0.382641	0.139882	normal	0.000816854	0.497828
Prunus_avium_newGene_5973	--	--	6.78144	6.21555	6.09605	9.7856	9.77032	10.3547	17.4658	19.3225	18.9178	19.2359	21.2977	19.8003	13.2055	15.6625	14.6443	9.16997	10.2246	9.431	22.2306	20.311	19.033	14.872	14.0901	14.9779	1.58505e-12	0.745838	normal	2.32179e-84	1.78579	up	9.71417e-87	1.84472	up	0.944732	-0.014577	normal	0.651553	0.0836678	normal	1.57555e-07	-0.430761	normal	7.973e-12	-0.611489	normal	1.06885e-09	0.548513
Prunus_avium_newGene_598	--	--	0.901381	0.944029	0.799871	0.780163	0.703824	1.084	1.01673	0.960212	0.416552	0.628021	0.55063	1.25302	0.612566	0.088355	0.650293	0.342467	0.480305	0.108093	0.452344	0.869754	0.640947	0.439376	0.311734	0.720014	0.567726	0.270834	normal	0.950409	0.0380049	normal	0.93908	-0.0410386	normal	0.00273775	-1.71742	down	0.751235	-0.430912	normal	--	--	--	--	--	--	--	--
Prunus_avium_newGene_5990	--	--	0	0	0	0	0	0	0	0.266282	0	0.976581	0.747327	0.89758	0	0	0	0.116878	0.108017	0.155229	0	0.065768	0	1.79031	1.33628	1.15819	--	--	--	--	--	--	1.11272e-09	8.03788	up	--	--	--	--	--	--	0.139967	0.629931	normal	--	--	--	--	--
Prunus_avium_newGene_5999	--	--	1.975	1.85412	2.12636	0.677471	1.14446	1.28871	1.29091	1.39379	1.16529	1.53619	1.69181	1.66031	1.78198	1.72032	1.62737	1.44146	1.59734	0.790704	1.79139	1.68392	1.355	1.13942	1.47471	1.1949	0.000873342	-1.02956	down	0.040416	-0.444918	normal	0.536302	-0.137994	normal	0.256152	0.544667	normal	0.519203	0.292645	normal	0.307081	-0.296011	normal	0.0914809	-0.405133	normal	0.864406	-0.0563482
Prunus_avium_newGene_6001	--	LOC116197297	38.0557	40.5905	41.7959	63.543	61.3385	61.3962	62.0847	59.8953	60.3387	77.2774	83.4216	80.2969	48.7675	50.8613	49.0629	82.2902	81.7225	79.3249	72.4153	75.4019	69.3988	111.645	111.013	104.119	4.22685e-55	0.751859	normal	2.15627e-56	0.823161	normal	1.91204e-102	1.13106	up	3.63816e-30	0.430809	normal	7.0814e-06	0.222052	normal	1.79373e-28	0.460585	normal	1.40612e-94	0.748713	normal	3.04371e-45	0.633027
Prunus_avium_newGene_6014	--	LOC110752208	2.29935	1.64633	0.915481	1.59644	1.39552	1.15348	0.977953	0.544181	0.554706	1.81156	1.47827	1.69069	0.745846	0.604298	0.855289	1.21534	1.08758	0.763761	1.44081	1.30064	1.35788	2.2039	1.77092	2.22473	0.445774	-0.26499	normal	0.00797829	-0.964732	normal	0.491917	0.219722	normal	0.442851	-0.290431	normal	0.0121644	0.921701	normal	0.163609	0.342492	normal	0.16688	0.41632	normal	0.000688247	0.95238
Prunus_avium_newGene_6023	--	--	1.50405	1.40053	1.9425	1.28869	1.32365	0.988272	0.552449	0.496622	0.301779	0.459295	0.920462	0.568844	0.855147	0.676626	0.865863	1.1314	1.18943	0	0.757905	0.599866	0.90658	0.834982	1.04767	1.34901	0.230386	-0.326427	normal	4.49837e-07	-1.59156	down	0.000382493	-1.12601	down	0.849455	-0.625146	normal	0.287727	0.675544	normal	0.0557721	0.759652	normal	0.965877	-0.0943549	normal	0.943611	-0.0360309
Prunus_avium_newGene_6029	--	--	0.529064	0.570723	1.09418	1.16182	0.893791	0.595331	1.92929	1.10624	1.73109	0.317412	0.275859	0.210209	0.866627	1.0699	1.20835	1.41611	0.870914	1.50101	0.949402	1.48589	1.12727	0.598747	0.662275	0.293315	--	--	--	0.00484234	1.34179	up	--	--	--	0.408635	0.553937	normal	0.58759	-0.468407	normal	--	--	--	0.594674	0.254297	normal	0.684336	0.247516
Prunus_avium_newGene_6056	--	--	1.01128	0.82792	0.438581	4.17087	3.78596	3.83041	2.24674	2.36903	2.08527	1.39059	2.24935	1.95178	1.42939	1.31042	1.53493	5.76791	3.79977	3.83087	2.68503	2.01179	2.73364	2.44455	2.28668	2.06646	7.587e-16	2.46708	up	1.89091e-06	1.79537	up	0.000433241	1.48311	up	0.522297	0.217855	normal	0.92864	0.0821723	normal	0.453915	0.303896	normal	6.00098e-11	1.62479	up	0.0111968	0.84142
Prunus_avium_newGene_6074	--	--	106.633	105.919	112.025	134.559	120.594	129.846	57.1411	43.514	54.3903	34.7252	35.1413	26.0898	63.6378	63.9779	57.8461	94.2516	94.8174	84.5558	42.9781	41.2388	33.0051	25.9995	26.2069	20.6503	1.07416e-07	0.343781	normal	1.88808e-17	-0.822941	normal	7.1933e-52	-1.57325	down	1.8956e-11	-0.454373	normal	0.00312562	-0.465741	normal	0.0340721	-0.368841	normal	6.52878e-15	0.541989	normal	5.0794e-08	-0.61372
Prunus_avium_newGene_6085	--	--	6.76423	7.42579	8.10496	5.12276	4.61655	5.13781	10.5481	9.27857	9.32983	6.41723	7.8448	8.11526	10.0682	11.2108	10.7323	12.1744	12.2489	11.3528	9.03076	9.02553	8.83908	3.2923	4.13203	3.00563	0.00193834	-0.48605	normal	4.50845e-06	0.627562	normal	0.249844	0.190178	normal	1.16207e-25	1.30172	up	0.450261	-0.178372	normal	9.39098e-09	-1.07428	down	0.202208	0.142436	normal	0.157469	-0.202144
Prunus_avium_newGene_6097	--	--	5.09866	2.90714	5.80221	5.53564	5.53762	5.26479	5.28609	6.46845	5.4411	2.29251	2.5269	2.69827	4.30569	3.24324	5.01449	5.83498	3.97413	4.47001	3.76526	4.15774	2.79592	0.490245	0.707783	1.32106	0.263373	0.33329	normal	0.0474544	0.561956	normal	0.0432969	-0.672546	normal	0.698397	-0.154697	normal	0.0236178	-0.737902	normal	0.00116934	-1.52889	down	0.550302	0.173215	normal	0.691745	-0.160173
Prunus_avium_newGene_6109	--	--	2.53836	2.25841	2.03543	1.07737	0.751275	0.988899	1.76931	1.67987	1.36656	1.13274	2.17364	2.29642	1.95813	1.13892	2.18126	1.38727	1.52915	1.83624	2.63639	1.40511	2.39434	3.65989	2.03026	2.13443	0.00683071	-1.16886	down	0.568736	-0.249844	normal	0.810725	-0.11044	normal	--	--	--	0.731118	0.340956	normal	0.322357	0.512485	normal	0.717274	-0.174362	normal	0.563602	0.326356
Prunus_avium_newGene_6123	--	LOC110744477	1.62838	1.15905	0.933852	3.3978	3.01922	3.0988	2.70792	3.38975	2.87877	3.47049	2.98042	2.98338	2.76113	1.75821	2.50932	4.53594	4.46027	2.90499	1.9997	2.80258	3.09026	1.72754	2.49405	3.84957	0.000739829	0.879119	normal	1.4658e-05	1.10728	up	4.6461e-10	1.46946	up	0.00743738	0.561114	normal	0.788382	-0.145512	normal	0.428741	-0.238271	normal	0.00188774	0.596842	normal	0.658265	0.140653
Prunus_avium_newGene_6150	--	--	0.077168	0.037163	0	0.066937	0	0.06808	0.128696	0.114776	0.083102	0.336455	0.219022	0.211742	0	0	0	0.009579	0	0	0	0	0	3.81894	4.20575	3.49234	--	--	--	--	--	--	--	--	--	--	--	--	--	--	--	1.28085e-87	3.92697	up	--	--	--	--	--
Prunus_avium_newGene_6167	--	--	19.2136	18.8528	21.0305	21.2327	19.4978	19.4233	5.39245	5.21413	5.8544	3.87793	3.61173	3.63519	6.64808	7.33434	6.82223	16.0411	18.2926	17.1439	6.37526	7.56496	6.45942	2.85319	2.37877	2.06457	0.149343	0.123124	normal	3.76879e-56	-1.59997	down	6.37348e-94	-2.22374	down	0.0664675	-0.185563	normal	0.288622	0.247642	normal	0.00646588	-0.57845	normal	8.51882e-47	1.28986	up	0.91519	0.0218384
Prunus_avium_newGene_6184	--	--	2.25318	1.47369	2.18222	0.497763	1.64777	1.49619	1.43978	1.90856	1.92617	2.34565	2.35937	2.46103	2.89474	3.24242	2.38853	1.27155	0.999583	1.0647	2.12406	1.66586	1.32814	2.90936	3.55763	3.58892	0.174715	-0.576475	normal	0.948298	0.0261474	normal	0.0621449	0.531795	normal	0.933205	-0.0741085	normal	0.968765	-0.0455224	normal	0.0814146	0.464221	normal	6.79535e-07	-1.32384	down	0.0382649	-0.670758
Prunus_avium_newGene_6197	--	--	0.952798	0.995686	1.01588	0.470091	0.246887	0.543145	0.661708	0.628897	1.04757	0.916747	0.656616	0.598624	0.544452	0.578961	1.05411	0.139741	0.513273	0.214912	0.896397	0.603551	0.610227	0.487145	0.447166	0.383259	0.00231745	-1.11878	down	0.779257	-0.105819	normal	0.461114	-0.254326	normal	0.566054	-0.500519	normal	0.842085	-0.199377	normal	0.120578	-0.689225	normal	0.00541395	-1.3304	down	0.994657	0.00426659
Prunus_avium_newGene_6199	--	--	1.05689	1.13295	0.782842	0.303348	0.449259	0.377801	0.627911	0.973549	0.434786	0.765365	0.830093	0.601483	1.11214	1.18002	0.680441	0.659218	0.304975	0.63142	1.28412	0.18245	0.51321	1.07711	0.348357	0.614041	0.00261956	-1.33878	down	0.208615	-0.586467	normal	0.395508	-0.37236	normal	--	--	--	--	--	--	0.932862	-0.0626756	normal	0.120249	-0.624361	normal	0.113254	-0.892523
Prunus_avium_newGene_6220	--	--	20.8354	22.0031	19.8452	8.92304	7.1672	6.96421	0.313737	0.502929	0.227498	0.080609	0	0.035499	2.74446	2.00787	2.03628	10.7247	10.8488	10.2012	0.689378	0.780786	1.1015	0.251171	0.040924	0.228541	2.44886e-36	-1.34445	down	5.3591e-135	-5.64673	down	1.98092e-48	-8.85201	down	0.000295602	0.500125	normal	0.0763354	1.22899	normal	--	--	--	1.88043e-54	2.20456	up	3.01538e-05	-1.34288
Prunus_avium_newGene_6230	--	LOC18790856	0	0	0	0	0	0	0	0	0	0.308009	0.296187	0.169622	0	0	0	0	0	0	0	0	0	2.13266	2.24913	2.46098	--	--	--	--	--	--	--	--	--	--	--	--	--	--	--	6.92075e-29	3.00921	up	--	--	--	--	--
Prunus_avium_newGene_6239	--	--	1.91052	2.10351	1.48824	1.11569	0.98644	1.01633	2.98774	2.07738	3.50858	2.92052	4.02709	1.83845	3.39357	3.35258	2.44446	0.642657	0.896561	0.893683	5.64643	4.19026	4.39407	2.20638	1.06715	1.45945	--	--	--	0.0333841	0.888501	normal	0.0493538	0.860213	normal	--	--	--	0.267197	0.592617	normal	0.112368	-0.831453	normal	6.71298e-06	-1.84674	down	0.0867807	0.60496
Prunus_avium_newGene_6244	--	--	1.81769	2.11807	1.84227	7.81376	7.50002	6.7644	10.943	11.1037	11.8913	64.7135	70.3308	63.4245	7.66434	9.89948	9.71899	11.3618	8.87046	10.2793	13.3139	12.5436	11.1537	80.3954	82.9814	66.8169	2.53951e-24	2.01673	up	5.92132e-55	2.77984	up	0	5.26849	up	0.00318708	0.504017	normal	0.868174	0.0641708	normal	0.00405054	0.240964	normal	0.395389	0.141927	normal	0.00181414	0.487457
Prunus_avium_newGene_6245	--	--	0.341061	0.32659	0.1624	0.360972	0.105605	0.165795	0.509748	0.932561	0.682076	1.6941	2.02624	1.98583	0.507106	0.616811	0.391677	0.494388	0.440946	0.230905	0.548422	0.382079	0.600774	3.11146	2.05803	2.80037	--	--	--	--	--	--	2.42526e-14	2.9127	up	--	--	--	--	--	--	0.0745818	0.510058	normal	--	--	--	--	--
Prunus_avium_newGene_6267	--	--	2.06809	2.10475	2.01577	2.22807	2.43587	1.16654	2.5336	2.02	1.28999	5.21584	3.06445	4.20876	1.44826	1.85914	2.23463	2.021	2.05855	3.5637	2.36794	1.78624	1.7424	5.0451	5.28534	6.10874	0.0238838	0.355308	normal	0.00156734	0.588214	normal	3.22316e-19	1.20473	up	0.146139	0.279011	normal	0.382049	-0.280703	normal	0.000166777	0.434428	normal	0.00561084	0.432891	normal	0.5616	0.128034
Prunus_avium_newGene_6287	--	--	1.54611	1.64706	1.62997	2.69489	1.58457	2.08718	1.33189	0.904852	0.802212	0.73104	0.658645	0.614266	0.659829	0.959019	0.935531	2.22053	1.68969	1.2083	1.09129	0.812368	1.40572	1.06395	0.800216	1.20416	0.128614	0.492442	normal	0.270181	-0.429543	normal	0.00480715	-1.07837	down	0.57587	-0.279444	normal	0.962924	0.0651079	normal	0.229287	0.630595	normal	0.0061329	0.97346	normal	0.431418	0.418585
Prunus_avium_newGene_6295	--	LOC103319586	12.9845	11.1429	12.5954	6.47471	6.60521	7.16101	8.6219	9.26692	6.29662	5.57466	5.00138	4.41588	7.39281	7.62542	7.19559	6.81869	6.81789	7.39596	7.35097	7.64181	8.10736	4.03715	4.16561	5.196	2.81765e-24	-0.76835	normal	3.99412e-15	-0.546199	normal	9.43544e-42	-1.06409	down	0.318453	0.124794	normal	0.576834	0.0927186	normal	0.163966	-0.168763	normal	0.140303	-0.114389	normal	0.312559	0.0983073
Prunus_avium_newGene_6303	--	LOC18774914	8.28196	8.63073	8.19514	2.46224	3.42007	2.24428	0.538664	0.557026	0.749356	0.985455	1.2585	1.08165	4.51209	4.6171	3.897	3.2251	3.58839	3.45651	2.09172	3.46698	2.28797	1.765	1.83007	1.55679	2.24622e-20	-1.57031	down	2.11442e-62	-3.59016	down	9.32018e-51	-2.7414	down	0.276903	0.332585	normal	8.14694e-10	1.9727	up	0.0638632	0.629938	normal	0.0231284	-0.396415	normal	0.000295653	-0.754062
Prunus_avium_newGene_6304	--	--	92.5845	106.97	98.8469	106.74	94.2122	105.59	76.4629	68.6298	77.7945	50.8852	55.8832	43.5558	92.4789	93.0374	84.5631	77.6707	79.7714	65.3602	66.7024	73.3266	59.2411	32.5058	31.0304	27.0664	0.0664974	0.136069	normal	0.0225764	-0.179957	normal	2.52583e-19	-0.804656	normal	8.43384e-09	-0.422337	normal	0.0682081	-0.222396	normal	3.36861e-10	-0.703781	normal	5.11181e-06	-0.295614	normal	2.39652e-06	-0.390064
Prunus_avium_newGene_6305	--	--	2.1083	1.14922	1.66052	6.79354	5.28094	5.54299	3.2432	3.61642	3.03469	2.1089	1.4702	1.86897	2.18378	3.38406	3.4525	7.71465	6.49496	4.45817	2.74709	2.61437	2.68885	1.26671	1.19694	1.73885	3.87574e-07	1.92031	up	0.00744894	1.24447	up	--	--	--	0.828597	0.12112	normal	0.694442	-0.361941	normal	--	--	--	0.00210892	1.0327	up	0.873304	-0.102394
Prunus_avium_newGene_6319	--	LOC117621831	1.59261	1.40625	1.07756	0.59731	0.969404	0.769578	1.03554	0.947987	1.36399	0.413273	0.794955	1.661	0.252072	0.28845	0.065905	0.385478	0.225401	0.264203	0.21369	0.188065	0.358511	0.4467	0.310012	0.508109	0.0406629	-0.70129	normal	0.909713	-0.0448556	normal	0.497324	-0.310243	normal	0.00850062	-1.35032	down	1.89881e-06	-2.18832	down	0.0437192	-1.13474	normal	--	--	--	--	--
Prunus_avium_newGene_632	--	LOC103318936	1.06992	1.49623	0.73688	1.1921	1.3	0.646126	0.762791	1.26116	1.04905	0.593081	0.550379	0.452843	2.18708	1.30417	1.63	1.02889	1.47628	1.63314	1.40918	0.887283	1.59129	1.30973	1.82699	2.02432	0.939891	0.0416976	normal	0.739229	0.156777	normal	0.0775417	-0.814712	normal	0.40119	0.443904	normal	0.788073	0.261591	normal	1.0846e-05	1.66829	up	0.412001	-0.278637	normal	0.458495	-0.322508
Prunus_avium_newGene_6347	--	--	1.63114	1.42067	1.01584	1.87777	0.843534	0.425828	0.265403	0.370784	0.330143	0.129332	1.05191	0.947098	0.847051	0.93223	0.397332	1.69462	0.616905	0.289827	0.731406	0.517977	0	0.697297	0.87714	1.2964	0.61978	-0.310976	normal	0.00340696	-1.53019	down	0.458653	-0.46896	normal	--	--	--	--	--	--	0.611605	0.428583	normal	--	--	--	--	--
Prunus_avium_newGene_6348	--	LOC110752854	0	0.013846	0.113969	0.625545	0.543948	0.628777	1.06983	1.62541	1.15913	0.416811	0.212303	0.335082	0.392759	0.41077	0.250546	0.583848	0.724157	0.52972	0.726234	0.212048	0.411655	0.540265	0.453667	0.428401	--	--	--	3.92779e-09	4.97651	up	--	--	--	--	--	--	0.0232674	-1.52904	normal	--	--	--	--	--	--	--	--
Prunus_avium_newGene_6349	--	--	13.9236	14.1216	16.249	11.8317	10.7834	10.2625	4.22019	2.55773	3.95145	0.164131	0.471405	0.728634	5.74134	5.96407	6.00841	7.27195	6.26488	6.00948	3.56953	2.99016	2.02879	0.279557	0	0.079715	0.0312278	-0.332651	normal	4.42556e-18	-1.79425	down	1.12117e-50	-4.79458	down	0.000135686	-0.711036	normal	0.582639	-0.382525	normal	--	--	--	0.575754	0.123311	normal	0.000434914	-0.988282
Prunus_avium_newGene_6352	--	LOC103324120	2.22677	1.86399	1.98038	0.890724	0.772733	0.63141	0.598779	0.528262	0.193433	0.527036	0.95681	0.989663	0.544855	0.855382	0.583981	0.739261	0.521593	0.996502	0.771624	0.506061	0.801257	0.691878	0.984624	0.327999	1.14049e-05	-1.29407	down	8.80244e-10	-2.24627	down	0.000964069	-1.07753	down	0.977053	-0.025813	normal	--	--	--	0.617236	-0.327331	normal	0.865785	0.0841015	normal	0.90091	0.0821368
Prunus_avium_newGene_6375	--	--	6.57218	5.67969	2.32669	5.28137	2.58012	2.12955	2.82737	2.81899	3.99111	1.03676	1.17321	0.825801	2.48319	6.13301	1.75378	4.15407	3.32193	4.63698	2.19346	3.18059	3.40338	0	0	0.358316	0.550315	-0.447503	normal	0.522803	-0.355125	normal	1.71217e-05	-2.07406	down	0.687715	0.319578	normal	0.653532	-0.198812	normal	0.313246	-3.048	normal	0.783296	0.204762	normal	0.830506	-0.199896
Prunus_avium_newGene_6410	--	LOC109947134	0.201065	0.036987	0.075141	0.179828	0.357615	0.314556	0.28684	0.212188	0.26972	0.981333	0.871789	1.32952	0.388599	0.168141	0.109648	0.188197	0.266164	0.225859	0.286818	0.343956	0.316892	1.4556	1.13303	1.61504	--	--	--	--	--	--	4.9808e-12	3.45744	up	--	--	--	--	--	--	0.229287	0.421355	normal	--	--	--	--	--
Prunus_avium_newGene_6418	--	--	2.23271	2.26415	2.86412	1.68421	1.2834	1.39523	3.71149	3.05699	2.85995	2.81952	1.39681	2.40318	4.61854	4.29023	3.91227	1.96944	1.42607	1.9256	3.88765	3.00973	3.09283	0.481625	1.56013	0.637532	0.00818089	-0.671966	normal	0.00859384	0.562186	normal	0.992157	0.00299404	normal	0.421987	0.328272	normal	0.99714	0.00310037	normal	0.00204342	-1.24032	down	2.53996e-09	-1.20243	down	0.247275	-0.269139
Prunus_avium_newGene_6468	--	--	0.811837	0.822257	1.79756	1.19009	0.902827	1.01148	2.85309	2.3935	2.26587	2.21937	2.52764	2.15336	1.47558	1.72555	1.74479	1.75409	1.58649	1.35792	3.17689	3.07728	2.58464	2.31992	1.9368	2.96096	0.93829	-0.0426792	normal	5.19444e-05	1.36484	up	0.000529085	1.19636	up	0.115796	0.628041	normal	0.779657	0.168625	normal	0.822456	0.0873017	normal	0.763599	-0.097553	normal	0.000775219	0.871785
Prunus_avium_newGene_6472	--	LOC117612106	0.413223	0.158613	0.171476	3.19825	3.10859	4.95298	4.42849	5.26572	5.63348	17.9614	16.7035	17.7193	1.18178	1.0282	1.15206	6.9846	6.68094	5.94936	5.70111	4.24999	4.60033	25.7771	23.5431	24.2024	1.78393e-28	4.00059	up	4.89744e-46	4.59103	up	1.00837e-127	6.31101	up	3.64031e-05	0.835436	normal	0.76566	-0.137526	normal	3.7292e-10	0.516448	normal	2.37264e-43	2.51729	up	1.16684e-21	2.15331
Prunus_avium_newGene_6474	--	--	2.17226	2.0772	1.33233	0.87174	0.871146	0.731835	1.62575	0.870129	1.6204	2.39101	2.62102	1.75419	0.862586	1.06167	1.13929	0.633074	0.824729	1.79003	0.752779	1.22284	1.06861	3.16085	2.31679	1.85665	0.0175939	-1.01097	normal	0.557142	-0.270068	normal	0.206327	0.471427	normal	--	--	--	0.684995	-0.427339	normal	0.864872	0.087491	normal	--	--	--	--	--
Prunus_avium_newGene_648	--	--	9.74561	7.88813	9.44811	7.88409	6.54426	8.00684	10.7235	12.6467	11.2388	19.2472	19.1599	20.2703	11.4494	9.89867	10.8993	6.90156	7.69287	7.51772	10.5747	11.2823	11.6949	25.4379	24.2765	27.22	0.144087	-0.211817	normal	4.23054e-07	0.587974	normal	6.15798e-38	1.25878	up	0.952778	0.0176754	normal	0.6558	-0.109423	normal	3.18037e-07	0.417405	normal	1.96443e-07	-0.578068	normal	0.401035	0.116956
Prunus_avium_newGene_6484	--	--	53.4499	57.5695	57.6398	92.8317	88.5769	88.666	141.05	144.671	138.265	118.83	115.75	110.675	60.0131	62.1875	68.7402	91.8604	93.7079	92.3968	133.304	133.997	138.963	60.4261	59.5737	60.3576	5.08347e-51	0.775881	normal	4.2581e-245	1.56914	up	3.40472e-112	1.21658	up	0.218872	0.0800321	normal	0.0186574	-0.122039	normal	1.30463e-72	-0.909394	normal	5.16428e-25	0.525091	normal	2.79658e-109	1.13815
Prunus_avium_newGene_6491	--	--	0.299269	0.466484	0.513646	0.77725	0.894193	0.609425	1.35331	1.73319	1.29113	0.88563	1.35193	1.19495	1.00773	1.05844	1.01125	1.29906	1.44802	1.44955	1.56909	1.28355	1.22393	0.515863	0.569381	0.821553	0.00993924	0.909175	normal	3.32395e-10	1.80586	up	3.51591e-06	1.47153	up	0.000836758	0.888116	normal	0.974979	-0.0247423	normal	0.0379162	-0.68988	normal	0.0710001	0.391796	normal	0.154064	0.399057
Prunus_avium_newGene_6494	--	LOC110751724	0	0.147309	0	0	0.09784	0.094668	0	0	0	0.29327	0.393856	0.189441	0	0.051354	0	0.047591	0	0	0	0	0.209563	5.65214	7.87288	6.70579	--	--	--	--	--	--	--	--	--	--	--	--	--	--	--	4.34294e-41	4.54025	up	--	--	--	--	--
Prunus_avium_newGene_6498	--	LOC110765098	0.75217	0.933325	1.13213	1.31353	1.09881	1.1524	0.785167	0.968661	0.605972	1.59318	1.29649	1.94471	0.652398	0.587966	0.425252	1.54483	1.62234	1.54795	0.747867	0.659806	0.365955	1.70795	1.62767	1.9234	0.0916998	0.437449	normal	0.968054	-0.0149176	normal	9.77558e-05	0.957108	normal	0.0702569	0.439885	normal	0.458201	-0.470194	normal	0.59847	0.151168	normal	4.05682e-11	1.47089	up	0.805412	0.130935
Prunus_avium_newGene_6504	--	--	8.61575	6.15059	7.69362	8.43199	12.3277	11.4754	15.0441	11.6192	13.9156	19.7937	15.0184	18.518	10.455	10.6228	11.9404	12.3876	11.2594	11.6813	13.9481	13.5187	12.3215	12.6697	16.1501	16.3209	0.000844834	0.619475	normal	2.52659e-11	1.09719	up	2.61118e-20	1.43228	up	0.453438	0.17351	normal	0.81441	-0.0892242	normal	0.221313	-0.210745	normal	0.578468	0.0804473	normal	0.0311181	0.318119
Prunus_avium_newGene_6508	--	--	3.12265	0.700253	0.696904	0.71625	1.58433	1.11415	0.573618	0.324868	1.47152	3.0726	3.76823	1.27043	3.75617	3.05681	2.9024	2.04673	1.6444	1.4969	2.21717	1.16718	1.16766	4.35833	4.86939	3.87149	--	--	--	--	--	--	0.0686144	1.02192	normal	0.284831	0.628775	normal	--	--	--	0.0683382	0.717391	normal	0.00178205	-0.927595	normal	0.00644643	-1.044
Prunus_avium_newGene_6512	--	--	1.00472	3.83277	2.97175	2.87085	2.56907	3.14943	4.97669	5.88248	4.66176	1.09199	1.69496	0.856686	2.99915	2.53916	4.00114	4.24347	3.20838	2.40478	3.87674	3.20184	2.58782	0.083455	0.352899	0.640587	0.624884	0.235287	normal	0.000707356	1.22665	up	0.0765132	-0.900238	normal	0.630331	0.230999	normal	0.0249149	-0.740796	normal	--	--	--	0.95197	0.0223118	normal	0.891838	0.0636597
Prunus_avium_newGene_652	--	--	1.00758	0.65441	0.53948	1.07823	0.821244	0.374833	0.721601	1.21755	0.897201	1.59765	1.4334	1.47948	0.660941	0.357817	0.269314	0.195458	0.399869	0.355664	0.348468	0.332405	0.346271	0.748985	0.755142	1.14423	0.975701	-0.0146282	normal	0.128474	0.482827	normal	1.53614e-06	1.2293	up	0.0345417	-0.999451	normal	1.08205e-05	-1.54454	down	6.00476e-05	-0.964377	normal	0.61259	-0.23602	normal	0.652488	-0.260793
Prunus_avium_newGene_6527	--	--	3.97754	4.05356	3.94456	2.64817	3.21842	3.34543	1.73013	2.52808	2.05011	3.13872	2.46762	2.93731	3.81463	4.78134	4.14247	1.7986	2.12936	1.66209	2.68608	2.09569	2.44459	4.15943	2.57053	3.60095	0.167132	-0.294281	normal	0.002094	-0.694161	normal	0.162526	-0.302496	normal	0.0131455	-0.6673	normal	0.862094	0.131306	normal	0.384419	0.259756	normal	9.8585e-10	-1.20896	down	0.000389085	-0.789505
Prunus_avium_newGene_6531	--	--	0.173075	0	0.284617	0.112753	0	0	0.093682	0.193314	0.187048	1.14168	1.01872	0.788566	0.307997	0.648815	0.359071	0.048658	0	0	0.342461	0.254774	0.120535	1.51156	1.52056	1.26351	--	--	--	--	--	--	3.3714e-05	2.80905	up	--	--	--	--	--	--	0.196866	0.559593	normal	--	--	--	--	--
Prunus_avium_newGene_6544	--	--	0.53199	0.775466	0.304437	0.268738	0.404551	0.439108	0.800655	0.307539	0.796119	0.77209	0.758722	1.54963	0.346055	0.438754	0.883816	0.194278	0.39032	0.464501	0.329313	0.352101	0.619556	1.8948	1.98049	2.35776	--	--	--	0.377626	0.494028	normal	0.00827425	1.20624	up	--	--	--	0.599605	-0.592337	normal	0.00717748	0.950167	normal	--	--	--	--	--
Prunus_avium_newGene_6560	--	--	0.733971	0.943279	0.708966	2.12605	1.59575	1.40437	1.94382	2.58613	2.30413	2.64338	3.31404	3.27861	2.85053	2.50628	2.51343	2.37329	2.05062	1.69901	2.73961	2.05513	2.08707	4.22387	3.58541	2.62905	2.78634e-05	1.18735	up	4.59154e-12	1.74406	up	9.33505e-20	2.1215	up	0.386206	0.293708	normal	0.938744	-0.0532192	normal	0.439734	0.202897	normal	0.0522794	-0.376104	normal	0.591725	-0.146176
Prunus_avium_newGene_6571	--	--	2.25073	1.36961	1.82753	0	0.586231	0.780326	0.499197	0.195487	0.491351	0.059918	0	0	0.343123	0.788395	0.538589	0.26024	0.833439	0.079599	0.263343	0.779738	0.260635	0.406613	0	0	0.259853	-1.74353	normal	0.000770112	-1.90592	down	4.1787e-07	-5.96351	down	--	--	--	--	--	--	--	--	--	--	--	--	--	--
Prunus_avium_newGene_6579	--	--	0.730307	0.401069	0.200602	0.416192	0.260766	0.117601	0.492962	0.339533	0.325429	0.240819	0.457963	0.375753	0.403898	0.252912	0.023093	0.337549	0.254882	0.233179	0.770327	0.65184	0.176161	0.671371	1.01841	0.695005	--	--	--	--	--	--	--	--	--	--	--	--	0.781003	0.397016	normal	0.0132592	1.16948	normal	--	--	--	--	--
Prunus_avium_newGene_6583	--	--	0.960887	0.469491	0.744616	1.5636	1.96273	1.63391	0.890662	0.702173	0.902589	0.694175	1.02987	0.736348	0.587025	0.921971	0.537357	2.18801	2.00189	2.18745	1.63304	1.3535	1.39456	1.06482	0.629541	0.603417	0.000133792	1.33265	up	0.34801	0.44235	normal	0.459997	0.356199	normal	0.32612	0.348848	normal	0.134642	0.742089	normal	0.922862	-0.0666399	normal	7.41407e-08	1.6159	up	0.00343078	1.14381
Prunus_avium_newGene_659	--	--	0.997019	0.280534	1.40842	0.685236	1.00189	0.378973	1.69084	1.5943	1.36887	14.9954	11.2317	11.9913	1.79754	2.72041	2.46543	0.92705	0.678641	0.578578	2.25641	2.46046	1.63587	24.6919	22.3187	24.4564	0.690409	-0.275856	normal	0.0313519	1.03928	normal	3.55297e-12	4.01888	up	--	--	--	0.481658	0.416439	normal	2.59905e-17	0.938476	normal	1.6878e-07	-1.6707	down	0.889539	-0.0627825
Prunus_avium_newGene_6591	--	--	0.71844	1.42965	1.09547	0.933628	0.809706	0.841248	1.11901	1.52839	1.27381	0.944686	0.863922	1.54554	0.641006	0.779235	0.480067	0.333767	0.382286	0.477938	0.506553	0.502821	0.660858	0.287941	0.299903	0.219729	0.634711	-0.229682	normal	0.214376	0.503703	normal	0.627152	0.224071	normal	0.0620648	-1.06723	normal	0.0101638	-1.26725	normal	0.000208532	-1.96481	down	--	--	--	--	--
Prunus_avium_newGene_6605	--	--	2.0768	1.34699	1.58213	1.57388	2.05764	1.39242	0.891077	1.34836	1.32919	1.22847	1.42769	0.966042	0.460381	0.831524	0.573636	3.22228	2.23873	2.14349	1.12738	0.96972	1.46411	0.84744	0.85688	0.795088	0.736663	0.102393	normal	0.403953	-0.248636	normal	0.340695	-0.273285	normal	0.0129041	0.635031	normal	0.946798	-0.0624552	normal	0.135849	-0.503461	normal	8.28943e-16	1.98918	up	0.00624493	0.964496
Prunus_avium_newGene_6614	--	--	0.633014	1.29663	0.922681	1.52378	1.14755	1.28164	1.8908	2.14364	2.33373	2.13322	2.3076	1.34076	2.59298	3.04983	2.24515	2.37452	0.994016	0.878611	1.61891	1.614	2.52241	1.85367	1.20916	1.72833	0.275842	0.536145	normal	0.000538708	1.37133	up	0.0062037	1.18041	up	0.869383	0.142489	normal	0.827352	-0.20324	normal	0.636328	-0.248683	normal	0.0159989	-0.914439	normal	0.31263	-0.404288
Prunus_avium_newGene_6626	--	LOC110774210	1.84223	2.67466	1.74626	1.35181	0.989857	0.758673	1.93646	2.63113	2.26794	0.849119	0.76478	0.923852	1.69569	1.69554	1.41984	2.24026	1.882	1.81893	2.07039	1.70475	1.94487	0.886761	1.05933	0.648648	0.0061435	-0.899635	normal	0.207481	0.360231	normal	0.000630904	-1.10004	down	0.0038475	0.964739	normal	0.518131	-0.314639	normal	0.941915	0.0450745	normal	0.246177	0.300619	normal	0.35153	0.303125
Prunus_avium_newGene_6628	--	--	3.68296	3.41697	3.4361	3.94474	4.1979	4.67462	3.9198	3.17592	3.68149	2.48683	2.20969	2.54761	4.06486	3.0297	3.76254	3.76775	4.20752	3.99186	2.36974	2.90678	3.35157	1.53897	1.28944	1.69638	0.0188253	0.414077	normal	0.0658709	0.344314	normal	0.19104	-0.266755	normal	0.877777	-0.0497687	normal	0.235832	-0.370538	normal	0.0118522	-0.644086	normal	0.559512	0.110515	normal	0.292295	-0.257913
Prunus_avium_newGene_6672	--	--	2.0694	2.17102	2.21799	1.23223	0.730237	0.932117	1.84867	1.66759	1.63138	0.423912	0.381427	0.242548	1.80781	1.89261	1.76096	1.4129	2.01576	1.1358	1.65385	1.94574	1.0648	0.31768	0.311804	0.173992	0.000548503	-1.04298	down	0.765677	-0.0913464	normal	5.50831e-11	-2.39511	down	0.125112	0.676757	normal	0.808726	-0.199309	normal	--	--	--	0.369796	-0.273296	normal	0.668942	-0.178346
Prunus_avium_newGene_6679	--	--	7.56594	7.31824	6.99822	13.4426	14.8337	12.0941	0.463516	1.38809	1.8777	3.92532	4.38467	3.16867	4.27392	4.24938	3.92413	13.8979	12.1579	12.1963	3.03006	3.57288	2.41742	9.4033	10.8357	9.78024	5.89979e-10	0.969858	normal	4.57358e-11	-2.25905	down	0.00152005	-0.742729	normal	0.903137	-0.0344768	normal	0.043926	1.1848	normal	2.41388e-11	1.40332	up	3.97315e-23	1.60353	up	0.259706	-0.383495
Prunus_avium_newGene_6688	--	--	2.18474	2.22291	2.67769	2.01039	1.58615	1.70818	0.455923	1.15563	0.708768	0.364048	0.350154	0.280501	1.57622	1.27131	1.28683	2.02452	2.58954	2.05425	0.647517	0.839361	1.19619	0.123449	0.096713	0.1592	0.0586258	-0.31798	normal	3.30754e-08	-1.36667	down	2.36056e-34	-2.62822	down	0.0645096	0.365564	normal	0.878547	0.147376	normal	0.00589266	-1.35196	down	2.20904e-05	0.666841	normal	0.0288988	-0.57829
Prunus_avium_newGene_6693	--	LOC117618055	0.530252	0.429151	0.565085	0.914682	1.1005	1.09908	0.430291	0.278235	0.621881	0.393775	0.223483	0.262837	0.250973	0.299389	0.73889	0.943455	0.328993	0.705596	0.349057	0.541798	0.504802	0.04697	0.375969	0.232142	0.00954812	1.12979	up	--	--	--	--	--	--	0.357778	-0.591033	normal	--	--	--	--	--	--	--	--	--	--	--
Prunus_avium_newGene_6694	--	--	1.6305	1.89779	1.83167	0.683795	0.687886	0.549338	0.508635	0.131528	0.436089	1.69172	1.27774	1.03636	0.469193	0.671988	0.576169	1.32735	0.811531	1.18675	0.66819	0.79081	1.34379	1.4294	1.61933	1.53121	3.60166e-05	-1.32704	down	3.89543e-06	-1.98833	down	0.539387	-0.206411	normal	0.109485	0.754311	normal	0.0998878	1.23505	normal	0.66616	0.190976	normal	0.0183543	0.89492	normal	0.143028	0.736034
Prunus_avium_newGene_6695	--	--	0	0.266349	0	0	0.220177	0.260347	0.367012	0.670892	1.37586	0.468464	0.833972	0.59092	0.143848	0.140981	0.036249	0	0.110773	0	1.21578	1.33692	1.32255	0.438165	0	0.677032	--	--	--	--	--	--	--	--	--	--	--	--	0.138282	0.965235	normal	--	--	--	--	--	--	1.50853e-08	3.46812
Prunus_avium_newGene_6697	--	--	2.04846	1.28072	1.42648	0.639802	1.00296	1.17083	0.072489	0.237905	0.55638	0.219832	0.595313	0.183138	1.24343	0.93427	0.468298	0.369049	0.500058	0.535066	0.90965	0.2346	0.582448	0.072655	0.153555	0.407485	0.223618	-0.540656	normal	0.00127838	-1.92398	down	0.000134698	-2.01972	down	--	--	--	--	--	--	--	--	--	--	--	--	--	--
Prunus_avium_newGene_6710	--	LOC110752784	0.4046	1.81962	1.03932	0.300924	0.20317	0.503073	0.488792	0.187789	0.304294	0.566245	0.170766	0.073277	0.375758	0.38029	0.560454	0.48967	1.17595	0.786943	0.341228	0.022914	0.337773	0.626929	0.649138	0.468254	--	--	--	--	--	--	0.0054747	-1.78286	down	--	--	--	--	--	--	0.143209	1.09226	normal	0.0572837	0.856272	normal	--	--
Prunus_avium_newGene_6714	--	--	2.9754	3.81267	3.96051	4.69453	6.26193	6.28357	7.69322	6.45852	6.45176	14.2108	12.7852	10.7997	2.04507	2.83368	3.95226	5.97757	6.39596	6.31774	6.21528	4.65367	4.75055	8.62283	8.50147	10.8672	0.000676313	0.773028	normal	2.1107e-08	1.17191	up	6.37581e-28	1.99006	up	0.608285	0.158621	normal	0.11086	-0.458932	normal	0.0231531	-0.405508	normal	2.64997e-06	1.06801	up	0.00230356	0.871066
Prunus_avium_newGene_6721	--	--	2.33762	2.70126	2.6412	0.916798	1.61728	1.44094	1.15241	0.413149	0.591796	0.92151	0.361404	0.564932	1.90714	1.50443	1.71554	1.55352	1.68903	1.04387	1.1885	2.35399	0.563382	0.650145	1.46629	0.523025	0.0716313	-0.768405	normal	0.00292808	-1.47011	down	0.000389366	-1.75274	down	--	--	--	--	--	--	--	--	--	0.403863	-0.388787	normal	0.539556	-0.408202
Prunus_avium_newGene_6735	--	--	3.52592	2.76715	2.16599	8.89578	10.7213	9.03072	11.0885	11.573	12.7328	40.2413	41.786	37.9324	6.72331	5.69401	7.7944	6.7137	6.02134	5.17244	10.1084	9.8099	7.81352	36.1351	37.1595	37.3507	7.04635e-20	1.85118	up	1.60111e-32	2.29912	up	3.14629e-184	4.00563	up	0.000518792	-0.63917	normal	0.0490837	-0.41109	normal	0.381008	-0.0895057	normal	0.338778	-0.192238	normal	0.0109807	0.505732
Prunus_avium_newGene_6746	--	--	22.1692	26.6733	22.954	11.556	10.6905	10.9048	17.8505	20.967	16.9228	21.4064	22.4148	19.6801	25.1504	27.6613	25.5347	13.6127	14.6497	11.6826	19.9982	22.0959	20.3502	22.815	23.6968	22.5537	3.2174e-36	-1.0238	down	0.0354176	-0.201687	normal	0.693848	0.0367374	normal	0.00448928	0.324715	normal	0.292193	0.159362	normal	0.389686	0.0856434	normal	1.85417e-32	-0.950136	normal	0.000896302	-0.272316
Prunus_avium_newGene_675	--	--	0	0	0	0	0	0.041029	0.170548	0.24684	0	1.24757	1.77481	1.51801	0	0	0	0	0.194524	0.083772	0.041466	0.146761	0.027316	0.839647	0.819902	1.20498	--	--	--	--	--	--	9.60401e-14	9.3133	up	--	--	--	--	--	--	0.115966	-0.543422	normal	--	--	--	--	--
Prunus_avium_newGene_6753	--	LOC110752887	2.48274	2.28917	2.58739	1.74109	2.26967	2.16119	3.25878	3.69808	3.63979	6.95931	7.04206	6.00367	3.40922	3.19462	4.08708	1.68393	2.78081	2.0655	3.47405	4.08232	4.27066	7.5377	7.90347	10.1805	0.161547	-0.271968	normal	1.29856e-07	0.76391	normal	3.93962e-35	1.55665	up	0.538245	0.208943	normal	0.995465	-0.00289143	normal	0.000230994	0.45153	normal	0.000168285	-0.672305	normal	0.317595	0.173529
Prunus_avium_newGene_6757	--	--	2.71943	2.4448	3.85088	2.17062	1.55821	2.01522	2.37506	3.96781	4.44084	1.24535	0.533625	0.808306	5.34087	2.35168	3.56492	1.76264	2.50441	2.49824	2.32006	3.54944	2.10203	0.090056	0.169765	0.204696	0.0583467	-0.552476	normal	0.0862357	0.497129	normal	5.42151e-06	-1.60032	down	0.525803	0.2784	normal	0.308089	-0.4935	normal	--	--	--	0.00949405	-0.743427	normal	0.224612	-0.444684
Prunus_avium_newGene_6770	--	LOC18769954	0.206196	0.438233	0.52304	0.512077	0.341418	0.48268	0.967238	0.331179	0.244107	0.945538	1.09187	1.13274	0.423849	0.339203	0.456693	0.151606	0.667919	0.552943	0.802428	0.383768	0.599179	2.5849	2.49357	2.51381	0.70071	0.211326	normal	0.317914	0.590774	normal	1.84907e-05	1.54926	up	0.941043	0.0777448	normal	0.962871	0.0800463	normal	3.06542e-10	1.28388	up	0.84023	0.1179	normal	0.290328	0.519153
Prunus_avium_newGene_6780	--	--	1.7365	1.05103	1.9871	0.528716	0.59284	0.774395	0.63798	0.62812	0.717556	0.231813	0.649844	0.734897	1.03331	1.26222	1.30236	0.761824	0.594937	0.352726	0.498315	1.13572	0.800585	0.210493	0.74312	0.840032	0.00663337	-1.22785	down	0.0281444	-1.01493	normal	0.00803999	-1.37801	down	--	--	--	--	--	--	--	--	--	0.0199861	-1.05658	normal	0.405614	-0.485155
Prunus_avium_newGene_6793	--	LOC117626961	77.9162	92.3302	81.6575	79.9963	80.8504	81.4304	39.9737	45.142	45.5336	26.0518	25.5517	27.2121	48.4745	43.0396	46.1303	67.9889	76.1326	67.6566	44.7141	42.6935	42.4375	19.7349	20.3573	17.7647	0.529981	0.044336	normal	9.29446e-23	-0.702981	normal	7.17434e-93	-1.49219	down	0.00990341	-0.154303	normal	0.676501	-0.0700652	normal	1.83615e-05	-0.41544	normal	2.06712e-28	0.607914	normal	0.72894	-0.0334221
Prunus_avium_newGene_6836	--	--	0.18122	0.248204	0.391939	0.095119	0.255085	0.402204	0.112541	0.277741	0.118228	0.385658	0.746585	0.75699	0.425986	0.578196	0.385564	0.451597	0.371421	0.331986	0.28648	0.322376	0.465724	0.897776	0.623824	0.526579	--	--	--	--	--	--	0.00306752	1.3697	up	--	--	--	--	--	--	0.96219	0.0304911	normal	0.55799	-0.262941	normal	0.552351	-0.343321
Prunus_avium_newGene_6840	--	--	0.874037	0.631597	1.39733	4.00347	3.26586	3.32093	1.34485	1.37278	1.11879	1.1761	0.887279	0.58019	0.803431	0.576394	0.803868	3.22108	3.47592	3.9848	0.83581	0.848299	0.944035	0.578135	1.29861	0.30739	3.57837e-11	1.93878	up	0.130903	0.637451	normal	0.979507	0.0134376	normal	0.857922	0.0721458	normal	0.292443	-0.646362	normal	0.810861	-0.193173	normal	1.73747e-17	2.25238	up	0.672676	0.252207
Prunus_avium_newGene_6887	--	--	2.53967	1.93018	2.39266	0.576344	1.39388	1.16395	2.18543	2.49294	2.38099	1.50645	0.866511	1.3618	2.4235	2.73567	2.61924	0.588837	0.831155	0.685211	1.78873	1.8355	1.70086	1.09164	0.78441	0.50903	0.0104918	-1.03796	normal	0.406272	0.277796	normal	0.0746408	-0.68683	normal	--	--	--	0.408303	-0.463616	normal	0.314218	-0.612603	normal	3.28386e-08	-1.86398	down	0.168347	-0.493451
Prunus_avium_newGene_6904	--	--	0.804913	1.31415	1.49583	2.37969	1.98014	2.34797	0.829251	0.906537	0.705634	0.265399	1.02171	0.549274	0.795269	1.01914	0.612585	2.42552	2.146	1.31699	1.02509	1.02744	0.974509	0.683552	0.504237	1.14769	0.000386095	0.954123	normal	0.456189	-0.28992	normal	0.152524	-0.680898	normal	0.888433	-0.0669962	normal	0.846131	0.1873	normal	0.647049	0.32262	normal	9.39692e-06	1.25298	up	0.529247	0.285445
Prunus_avium_newGene_6921	--	--	0	0	0	0	0	0	0	0	0	0	0.289889	0.434438	0	0	0	0	0	0	0	0.058023	0	1.71239	1.36733	1.30097	--	--	--	--	--	--	--	--	--	--	--	--	--	--	--	0.000252464	2.51433	up	--	--	--	--	--
Prunus_avium_newGene_693	--	--	2.93879	2.26812	1.88292	1.12358	1.17993	1.26443	0.92776	0.709063	0.770846	1.53083	1.19398	1.41482	1.49529	2.7172	1.64646	1.51444	1.05884	1.61304	0.99011	1.01416	1.03482	1.78448	1.4929	1.53319	0.010191	-0.88913	normal	0.000741253	-1.28964	down	0.0963154	-0.592657	normal	0.673496	0.266837	normal	0.832151	0.264515	normal	0.620675	0.246903	normal	0.18004	-0.509058	normal	0.0393395	-0.88835
Prunus_avium_newGene_6936	--	--	0.199863	0.284507	0.148614	0.136933	0.151844	0.124944	0.751099	1.09654	0.483135	4.02152	4.37702	3.65773	0.551848	0.513333	0.52716	0.288663	0.438268	0.468665	0.776142	0.728767	0.651941	5.90805	6.48214	6.09685	--	--	--	7.09478e-06	2.0827	up	1.07992e-58	4.39019	up	--	--	--	0.879831	-0.163183	normal	1.75642e-06	0.644068	normal	0.335049	-0.413251	normal	0.244325	0.490182
Prunus_avium_newGene_6941	--	--	0.746213	0.563829	1.1296	0.421714	0.431642	0.76598	0.835358	1.08423	0.958166	2.12357	1.74654	1.43735	1.19446	1.30726	1.46678	0.487334	0.957698	0.611093	0.947317	1.43703	0.638184	2.15324	1.35647	1.58915	0.399907	-0.440397	normal	0.249155	0.488814	normal	0.000122846	1.31932	up	0.608487	0.385732	normal	0.970217	0.0517424	normal	0.988488	-0.00722788	normal	0.00661295	-0.947085	normal	0.481553	-0.331911
Prunus_avium_newGene_6945	--	--	2.79343	2.53795	2.14205	2.20769	2.70592	2.26074	2.76582	1.97389	1.35491	1.84719	2.00412	1.12633	2.48447	2.75793	1.80101	2.68655	3.41039	4.39449	2.46394	2.81849	2.05079	0.975461	0.62673	0.719606	0.925642	0.0384709	normal	0.909072	-0.0508218	normal	0.293	-0.399415	normal	0.113039	0.58347	normal	0.82798	0.210351	normal	0.0413404	-1.04224	normal	0.0705743	0.547993	normal	0.817766	0.1088
Prunus_avium_newGene_6976	--	--	11.6449	11.0041	11.1787	4.29667	4.72669	4.53354	7.44622	9.47274	6.9695	7.7931	7.17573	7.82549	8.19965	9.07313	7.32551	5.91175	4.70466	5.10202	7.81794	8.26817	8.84471	8.50575	8.86646	8.10037	2.01596e-27	-1.23546	down	0.0966041	-0.221509	normal	0.00177452	-0.354653	normal	0.114858	0.300117	normal	0.992161	-0.00517975	normal	0.234394	0.170275	normal	5.79078e-07	-0.643654	normal	0.607583	0.0872461
Prunus_avium_newGene_6996	--	LOC110754374	4.39615	3.33198	3.66463	3.18088	2.7542	2.53785	1.82483	1.33631	0.882528	0.834651	2.89049	2.43731	1.52674	2.90336	2.24386	1.56467	2.81402	1.90052	1.33008	1.2806	1.13621	1.64516	2.82667	1.53184	0.440234	-0.32536	normal	0.00827446	-1.24456	down	0.173806	-0.6793	normal	0.572501	-0.382997	normal	--	--	--	0.991728	-0.0103288	normal	--	--	--	--	--
Prunus_avium_newGene_7001	--	--	1.92021	1.43118	2.7727	1.85648	4.11006	4.12348	3.31201	3.48032	2.17107	0.547926	1.11789	1.07289	3.77807	0.93395	6.69302	2.27048	2.64483	1.13632	2.70053	3.95213	2.26136	0.462209	0.21869	0.440672	0.107553	0.816435	normal	0.000838296	0.811506	normal	0.00289098	-0.945403	normal	0.336302	-0.693134	normal	0.893196	-0.0909244	normal	0.00560924	-1.22764	down	0.33137	-0.897675	normal	0.815175	-0.278875
Prunus_avium_newGene_7013	--	--	4.61066	4.50737	5.12096	2.20024	2.70135	1.39945	1.64969	1.8898	1.30051	2.82156	2.20212	1.51867	1.69146	3.34106	3.75985	2.98546	2.59551	2.61595	2.11874	2.21798	2.04648	2.17151	1.25477	1.15789	0.0134257	-0.993193	normal	0.00325035	-1.24576	down	0.019805	-0.961904	normal	0.533944	0.42006	normal	--	--	--	--	--	--	0.894877	-0.0686742	normal	--	--
Prunus_avium_newGene_7040	--	--	0.73218	0.364777	0.478015	0.062177	0.27268	0.107586	0.207526	0.136341	0.213638	0.310527	0.433427	0.249797	0.270169	0.148636	0.141749	0.296757	0.131078	0.141245	0.184454	0.139742	0.361962	0.157067	0.286	0.429798	0.00445256	-1.56844	down	0.0259644	-1.08374	normal	0.419076	-0.386085	normal	--	--	--	--	--	--	--	--	--	--	--	--	--	--
Prunus_avium_newGene_7042	--	--	3.68568	4.51804	5.30456	3.65157	4.13633	4.56247	3.08923	2.32722	2.94318	5.91678	6.60219	5.07365	3.93022	3.55764	3.86513	5.56746	5.35604	5.2389	3.32516	4.0964	3.31917	6.96667	6.63029	7.57577	0.877551	-0.0323911	normal	0.015817	-0.447984	normal	0.000330301	0.563532	normal	0.00357349	0.42563	normal	0.327048	0.297022	normal	0.0408219	0.293364	normal	2.52087e-05	0.491573	normal	0.898624	-0.0303087
Prunus_avium_newGene_7059	--	--	1.17647	0.949359	0.835233	0.663273	0.542801	0.346356	1.4956	1.3193	0.99997	0.505002	0.688951	0.604328	1.95226	1.72576	1.70369	0.765791	0.626839	0.502098	1.22442	1.36044	1.0226	0	0	0	0.236261	-0.509567	normal	0.00616845	0.861773	normal	0.500758	-0.275775	normal	0.772499	0.214365	normal	0.932938	-0.0791239	normal	1.32438e-08	-7.75396	down	1.48352e-08	-1.50114	down	0.19435	-0.403841
Prunus_avium_newGene_7077	--	--	4.02824	3.84754	3.18794	1.20865	1.64011	1.95734	2.55428	3.31467	3.04024	2.54523	2.58769	2.19777	4.14343	3.11922	3.6937	2.62286	2.45392	2.12385	3.15069	3.3271	3.1889	2.56335	2.40118	2.6014	1.77094e-08	-1.09956	down	0.726825	-0.0690899	normal	0.0203704	-0.406287	normal	0.0108929	0.616982	normal	0.913523	0.0556021	normal	0.787065	0.0708872	normal	5.3507e-05	-0.621393	normal	0.524944	-0.131567
Prunus_avium_newGene_7089	--	--	1.5461	1.95834	1.7296	1.04591	0.777787	0.391217	0.882037	1.44712	0.763359	0.536994	0.623273	0.485757	0.737879	0.807325	0.52336	0.472344	0.339183	0.262926	0.629877	1.10564	0.635781	1.30514	1.58991	0.8413	0.00249582	-1.13971	down	0.148745	-0.516237	normal	3.05347e-05	-1.47816	down	--	--	--	0.623635	-0.447577	normal	0.00598574	1.20356	up	--	--	--	0.698672	0.23951
Prunus_avium_newGene_7090	--	--	4.7799	4.42479	5.10605	6.9178	7.00064	7.31174	16.8425	15.9489	16.0234	25.4585	23.2005	23.3317	10.8871	10.4752	10.6342	11.8482	12.0982	11.6743	16.0118	16.1963	18.384	25.5737	27.1787	26.4144	4.15582e-11	0.718388	normal	1.76663e-125	2.0836	up	3.12816e-217	2.57252	up	1.52693e-22	0.785035	normal	0.981535	0.00569641	normal	0.000985109	0.201555	normal	0.018353	0.178239	normal	1.03678e-25	0.786206
Prunus_avium_newGene_7110	--	--	2.33047	2.06104	2.02711	3.58357	3.87675	3.2967	4.25156	4.25035	4.16216	10.6862	11.5821	12.2007	3.99582	2.96355	3.56364	2.93498	3.06452	3.28359	4.1158	4.01072	4.58308	14.306	14.5623	13.8884	2.37067e-09	0.838961	normal	2.58449e-19	1.19779	up	3.65975e-135	2.59465	up	0.384768	-0.168245	normal	0.930658	-0.0342205	normal	5.30481e-06	0.346375	normal	0.22419	-0.180769	normal	0.0278991	0.334102
Prunus_avium_newGene_712	--	--	15.5086	14.3844	14.2196	21.2628	21.3254	19.2123	22.3172	26.1302	20.1643	35.0999	34.1634	38.5961	22.7398	21.1171	24.0253	24.7048	22.7613	20.1443	22.4246	23.2112	23.3871	31.2854	33.0113	36.7345	3.74386e-07	0.583419	normal	1.37041e-12	0.87599	normal	1.25416e-46	1.47281	up	0.253217	0.168022	normal	0.881645	-0.0507718	normal	0.621282	-0.0664669	normal	0.854159	-0.0226628	normal	0.607583	0.0728364
Prunus_avium_newGene_7146	--	--	1.95518	2.00043	1.91014	8.3962	6.63265	8.24725	32.1964	31.9213	30.5752	37.611	38.1184	38.5958	8.98998	9.1198	9.44976	16.9623	16.5074	15.7045	28.1694	27.899	31.0695	55.984	49.389	55.131	5.0762e-42	1.99026	up	0	4.13867	up	0	4.27635	up	6.74098e-33	1.15282	up	0.0743817	-0.150384	normal	2.25442e-23	0.533606	normal	2.51912e-30	0.874355	normal	7.60572e-123	1.74154
Prunus_avium_newGene_7157	--	--	0.647736	0.483054	0.577621	0.22179	0.284846	0.233164	0.371662	0.304392	0.498954	0.828535	0.410845	0.456348	0.500731	0.47032	0.556023	0.307526	0.317131	0.24085	0.564713	0.548323	0.418575	0.772863	1.05885	0.661083	0.000703229	-1.14514	down	0.254887	-0.375064	normal	0.678038	0.150683	normal	0.421586	0.453186	normal	0.742364	0.256617	normal	0.177817	0.511059	normal	0.0092343	-0.758528	normal	0.679542	-0.165152
Prunus_avium_newGene_716	--	--	1.54217	1.41027	3.16066	1.43545	0.940046	1.26123	0.414436	0.307955	0.982931	1.46544	0.9447	1.57704	1.50059	1.77115	2.3323	1.50002	1.18549	1.43248	1.61456	0.699302	0.659496	1.69681	2.02447	2.149	0.138056	-0.579765	normal	0.00200026	-1.42257	down	0.30706	-0.40106	normal	0.658262	0.227492	normal	0.474514	0.6812	normal	0.066122	0.629193	normal	0.204739	-0.379869	normal	0.0723998	-0.749963
Prunus_avium_newGene_7191	--	LOC18769117	3.89833	4.00486	4.12174	4.52942	3.88789	4.72511	2.48091	2.70853	2.95412	1.41059	1.25762	1.6042	2.26435	2.02099	1.81304	4.79541	4.36735	3.90141	2.35443	2.31447	1.64399	0.753805	0.708731	0.808256	0.0590605	0.223736	normal	0.0115401	-0.319715	normal	9.35455e-21	-1.3092	down	0.899212	0.0283538	normal	0.0558024	-0.426674	normal	6.03881e-05	-0.882222	normal	7.71933e-21	1.07757	up	0.680313	0.101293
Prunus_avium_newGene_7232	--	--	11.8307	11.5374	10.3631	3.9077	5.06779	3.60391	4.35463	4.80461	3.19625	5.35943	6.24243	4.69211	8.10502	7.86275	8.84516	4.66467	3.53913	4.27392	5.65323	8.19003	6.01958	3.31861	3.83477	3.92736	1.20679e-14	-1.32313	down	1.37019e-10	-1.18735	down	6.4164e-07	-0.853315	normal	0.958497	0.0257313	normal	0.0446577	0.610704	normal	0.0293952	-0.536153	normal	3.96179e-09	-0.995569	normal	0.267953	-0.250526
Prunus_avium_newGene_7236	--	--	0.914268	0.385308	0.483158	0.444714	0.737493	0.807053	1.04866	2.10424	1.01389	2.93158	2.06968	2.79299	1.4249	1.16934	0.932629	1.36389	0.79864	0.996442	1.42725	1.15848	1.49573	1.961	2.00205	3.01125	--	--	--	0.00208887	1.46033	up	2.62803e-10	2.31144	up	0.237394	0.698205	normal	0.940075	-0.0917748	normal	0.730117	-0.140994	normal	0.664055	-0.185586	normal	0.611604	0.245107
Prunus_avium_newGene_7253	--	--	2.33723	1.27084	1.31366	1.37123	1.17667	1.05237	0.26936	0.249966	0.04728	0.041981	0.238353	0.049241	0.188258	0.757305	0.201198	0.945375	1.15301	0.845693	0.227723	0.533193	0.141761	0.106145	0	0	0.404895	-0.345656	normal	2.12572e-07	-2.83998	down	8.60055e-09	-3.49781	down	0.668121	-0.263425	normal	--	--	--	--	--	--	0.0195815	1.29942	normal	--	--
Prunus_avium_newGene_7256	--	--	2.34914	1.6311	2.02044	1.21036	0.996872	1.88579	1.1555	1.22053	2.10163	0.325224	0.497615	0.567828	2.11684	1.77852	0.680772	1.07054	1.45932	1.09164	0.746463	1.26313	1.66618	0.313926	0.108697	0.301777	0.478265	-0.317793	normal	0.741341	-0.153268	normal	0.000733796	-1.63695	down	0.777879	-0.211524	normal	0.788073	-0.31342	normal	--	--	--	0.427382	-0.38077	normal	0.653525	-0.29512
Prunus_avium_newGene_7261	--	--	29.2145	29.8837	30.048	50.378	52.9444	55.7047	30.6233	34.4903	30.0435	15.8749	14.4054	14.686	28.2991	26.9568	23.1318	44.3475	41.6244	43.3915	35.489	34.2716	33.3071	10.1393	9.10201	8.7368	7.64043e-41	0.931866	normal	0.000136503	0.333014	normal	6.65656e-16	-0.803997	normal	0.000762036	-0.259618	normal	0.806363	0.0562031	normal	2.25311e-06	-0.654474	normal	2.35288e-18	0.703504	normal	4.34416e-06	0.442277
Prunus_avium_newGene_7276	--	--	5.05856	6.50478	5.23091	2.98613	3.34148	2.83824	1.51288	1.71748	1.68162	1.01403	0.791258	1.28604	3.80882	3.92386	4.21513	2.26271	1.74596	1.70398	2.48555	2.20623	2.36206	0.719575	0.660978	0.843138	1.28038e-08	-0.826323	normal	3.04027e-21	-1.55981	down	1.73957e-28	-2.16365	down	0.00108805	-0.659078	normal	0.136289	0.439725	normal	0.0832422	-0.677262	normal	1.44745e-12	-1.11306	down	1.45275e-05	-0.726225
Prunus_avium_newGene_7277	--	--	3.32917	3.34701	3.20604	4.5516	4.34856	4.2013	5.73306	6.02604	5.98441	4.02594	3.94649	5.4592	4.32477	4.5135	4.03607	5.86999	5.3758	6.68014	5.63691	6.24002	6.09665	3.08284	2.98163	3.35392	0.000232491	0.502994	normal	1.03989e-15	1.04254	up	0.00160683	0.458422	normal	0.000644605	0.491444	normal	0.854558	-0.0638744	normal	0.0579037	-0.316285	normal	0.000308665	0.459151	normal	0.000363797	0.465767
Prunus_avium_newGene_7287	--	LOC117622603	1.3969	0.848325	1.37592	0.810261	0.92028	0.994679	0.838243	0.802742	1.03984	0.995515	0.844992	0.907612	0.521715	0.337874	0.53867	1.38792	1.29725	0.662264	0.865518	0.854633	0.777875	0.968116	1.2604	1.71329	0.844461	-0.0754163	normal	0.953093	0.0240801	normal	0.918033	0.036667	normal	0.395099	0.385763	normal	0.900363	-0.116556	normal	0.220115	0.478539	normal	0.000989223	1.1045	up	0.0620428	0.724179
Prunus_avium_newGene_7297	--	LOC103338992	1.01881	0.58061	0.709523	0.336342	0.377498	0.852559	0.257925	0.189298	0.233355	0.394243	0.368972	0.848012	0.304436	0.852725	0.294966	0.309814	0.267377	0.409212	0.343798	0.820544	0.295783	2.14962	1.80875	2.91808	--	--	--	--	--	--	0.979053	-0.0146673	normal	--	--	--	--	--	--	4.14508e-09	2.10009	up	--	--	--	--	--
Prunus_avium_newGene_7307	--	LOC117634944	14.9843	15.6701	14.4784	6.8091	6.20244	6.0356	10.7447	12.2947	10.5982	15.1288	15.5626	14.5734	12.5759	12.6192	13.4757	7.73487	6.20645	5.16248	12.7969	12.0338	13.3144	17.1596	18.423	17.4293	4.59212e-36	-1.10077	down	0.132025	-0.141564	normal	0.0153854	0.199826	normal	0.84419	0.0513828	normal	0.345967	0.147711	normal	0.00321778	0.245017	normal	7.76676e-21	-0.989289	normal	0.413677	0.0872364
Prunus_avium_newGene_7339	--	--	1.74021	0.96603	1.35398	0.947437	1.30588	1.16769	1.30393	1.54984	1.22599	2.28513	2.69395	2.81893	0.686204	0.89452	0.706208	1.25102	1.77959	1.11009	1.68559	1.19135	2.25427	4.44428	3.41852	3.39733	0.426627	-0.27687	normal	0.203609	0.384047	normal	9.00436e-07	1.18144	up	0.351599	0.397289	normal	0.935576	0.0714642	normal	0.00935332	0.501641	normal	0.00335007	0.898035	normal	9.45276e-05	1.25527
Prunus_avium_newGene_7350	--	--	10.0972	9.36397	8.3758	7.93863	9.45756	9.5208	9.21357	14.3052	14.589	4.54748	5.33502	5.5556	12.295	12.0764	10.8251	12.6964	11.785	10.8983	11.5037	10.3917	10.4857	3.00533	2.88672	2.94041	0.838131	0.048804	normal	0.000718503	0.691942	normal	0.00251173	-0.665535	normal	0.03044	0.433641	normal	0.400192	-0.29437	normal	0.0111448	-0.76696	normal	0.947965	-0.0124319	normal	0.752106	-0.0752575
Prunus_avium_newGene_7352	--	LOC110765190	0.159135	0.0543	0.154252	0.015887	0.062499	0	0.114229	0.211872	0.105121	0.57424	0.563994	0.697094	0.160819	0.186051	0.028101	0.016669	0.136695	0.132993	0.030847	0.309474	0.035901	1.02916	1.18618	1.18328	--	--	--	--	--	--	1.05954e-06	2.32973	up	--	--	--	--	--	--	0.00462521	0.874649	normal	--	--	--	--	--
Prunus_avium_newGene_7364	--	--	0.457204	0.221609	0.405154	0.980437	0.655421	0.808123	0.960507	0.816606	1.16225	0.760951	0.542725	0.616872	0.700609	0.992525	0.805407	0.694464	0.473606	0.890586	1.1257	0.697195	0.751397	0.699898	0.908008	0.704467	0.0106182	1.25249	normal	0.000325271	1.65703	up	--	--	--	0.785454	-0.206428	normal	0.804542	-0.255554	normal	0.606391	0.301904	normal	0.50852	-0.299497	normal	0.897544	0.0791336
Prunus_avium_newGene_7370	--	--	66.5794	69.319	67.3919	64.8541	57.7742	59.9081	48.4098	39.6497	40.4525	29.3821	28.3162	25.3935	56.6716	54.1519	56.3656	52.1417	55.2026	55.204	48.4656	48.0578	45.8055	19.9314	21.0344	19.2469	0.234547	-0.0822573	normal	2.40813e-10	-0.475186	normal	1.60495e-52	-1.15375	down	0.101843	-0.131993	normal	0.518969	0.106235	normal	0.000345186	-0.385041	normal	0.301	-0.0663977	normal	0.00709172	-0.199156
Prunus_avium_newGene_7372	--	LOC110745461	5.37354	5.69647	5.87822	4.76669	4.99605	4.93923	5.72477	5.10248	5.22096	9.01202	12.3559	9.43692	4.09683	4.22513	4.7357	8.41766	5.7971	5.91135	5.93317	4.89977	4.80733	14.7545	11.6914	16.4857	0.842358	-0.0361459	normal	0.161228	0.221608	normal	2.28226e-17	1.1176	up	0.0103813	0.448349	normal	0.922859	-0.0501472	normal	0.000771898	0.432894	normal	0.000167696	0.576048	normal	0.0569119	0.357254
Prunus_avium_newGene_7383	--	--	2.40913	1.27074	1.82516	0.3853	1.52728	0.553183	1.08984	1.69216	1.82354	2.79438	1.19578	1.23347	1.61529	1.20309	1.29488	1.0477	0.861072	0.209719	1.0191	0.958289	1.39413	5.58849	7.9796	7.08094	--	--	--	0.991682	-0.00596679	normal	0.818147	0.127126	normal	--	--	--	--	--	--	1.16709e-08	1.95881	up	--	--	--	--	--
Prunus_avium_newGene_7384	--	LOC117618960	2.89649	2.14032	2.1516	2.17244	2.68537	3.57469	5.91168	6.28258	6.53395	4.88061	6.71771	5.58328	6.87509	3.57132	3.60128	3.07145	3.42636	2.91736	5.70404	5.24435	4.23912	7.40354	8.03376	6.9493	0.336265	0.290024	normal	2.29607e-10	1.31804	up	2.7944e-11	1.46085	up	0.967041	0.0227109	normal	0.511825	-0.233402	normal	0.0141829	0.461587	normal	0.0179993	-0.574146	normal	0.461418	0.218436
Prunus_avium_newGene_7389	--	--	0.908326	1.02643	0.866133	0.452949	0.542437	0.462303	1.98019	1.68999	2.03557	2.77733	2.73828	2.51853	1.98014	1.82018	1.95447	0.786736	0.465814	0.348061	3.00621	2.77341	2.90475	4.06216	4.12658	4.50077	3.67361e-05	-0.84411	normal	1.3023e-16	1.25135	up	8.66015e-37	1.695	up	0.735909	0.169219	normal	1.66248e-05	0.556043	normal	4.31821e-12	0.681508	normal	1.00105e-08	-1.86459	down	5.67008e-09	0.641777
Prunus_avium_newGene_7416	--	--	2.36755	2.81437	3.12083	1.86997	1.4583	1.49471	0.780144	1.7406	0.568977	2.15137	2.95349	2.58526	2.75431	4.06294	5.09505	1.72153	1.35912	2.64433	1.50131	1.82048	1.30787	1.24315	1.63067	1.09539	0.216013	-0.375879	normal	0.00513951	-1.04174	down	0.940843	0.0234278	normal	0.945748	-0.0444879	normal	0.728175	0.348412	normal	0.0242043	-0.816351	normal	0.000406467	-1.01433	down	6.3735e-05	-1.26409
Prunus_avium_newGene_7433	--	--	2.39609	2.9186	1.98836	3.81717	2.79522	2.33761	4.47382	5.16209	3.6076	2.53274	2.1339	2.01733	3.98975	3.58421	3.91601	3.21114	3.98383	3.0266	4.28479	4.65543	5.14307	1.29934	1.28266	1.7806	0.187827	0.385682	normal	3.10119e-06	1.09188	up	0.853299	0.058035	normal	0.531927	0.232322	normal	0.964607	0.0301593	normal	0.0848355	-0.591961	normal	0.390501	-0.183948	normal	0.121082	0.340508
Prunus_avium_newGene_7434	--	--	1.45798	1.96131	2.66682	3.79705	2.15062	1.8407	2.8406	4.16892	6.04388	1.00891	1.95603	2.34832	2.91389	4.92821	2.97584	2.45558	2.58883	2.5961	4.47211	3.12229	3.47507	1.42423	1.39329	1.34621	0.238642	0.457335	normal	2.37899e-05	1.34337	up	0.994289	-0.00315073	normal	0.98889	0.00922844	normal	0.622233	-0.302009	normal	0.543295	-0.32152	normal	0.0570358	-0.521736	normal	0.857603	0.075363
Prunus_avium_newGene_7435	--	--	3.40893	3.533	3.35505	3.47663	3.64944	4.35441	5.46976	4.80124	3.88615	2.50421	2.76785	2.42913	4.66881	3.72249	5.06491	3.98898	4.68915	3.58809	5.6005	5.21588	6.02981	2.1439	1.43957	2.32675	0.230427	0.255349	normal	0.000349914	0.698445	normal	0.308013	-0.233571	normal	0.670822	0.134251	normal	0.622233	0.189939	normal	0.280961	-0.351537	normal	0.468395	-0.145778	normal	0.0585826	0.374583
Prunus_avium_newGene_7447	--	--	0.784408	1.09183	0.975252	1.87864	1.26241	1.02074	0.661046	0.734145	1.39073	1.61485	0.819983	0.811021	1.17486	1.42426	1.36816	0.892032	1.1542	1.07558	0.844581	1.06643	0.535835	10.2402	12.6638	9.37075	--	--	--	--	--	--	--	--	--	--	--	--	--	--	--	6.08214e-29	3.31731	up	--	--	--	--	--
Prunus_avium_newGene_7459	--	--	1.34993	1.68942	1.03763	0.616434	0.257907	1.12526	1.12289	0.469228	0.481518	1.36408	0.787886	0	1.31239	1.52614	1.08609	0.726392	0.752674	0.641646	0.613056	1.01524	0.924561	1.34849	1.70477	0.734388	0.00833779	-1.06842	down	0.0958084	-0.668141	normal	0.663048	-0.80278	normal	0.747413	0.24592	normal	0.863817	0.20813	normal	0.768435	0.749947	normal	0.00370809	-0.875695	normal	0.200858	-0.490441
Prunus_avium_newGene_7460	--	--	0.325597	0.205298	0.352288	0.526348	0.46242	0.289797	0.390639	0.518161	0.635779	0.359038	0.37413	0.970127	0.243087	0.598747	0.626354	0.444165	0.786708	0.339172	0.505102	0.435794	0.501193	0.077386	0.15372	0.317382	0.126225	0.627522	normal	0.00445151	1.04714	up	0.00952776	1.12457	up	0.567251	0.327928	normal	0.857655	-0.162752	normal	0.00326444	-1.58516	down	0.87034	0.0765197	normal	0.960698	0.028154
Prunus_avium_newGene_7467	--	--	4.89495	6.48342	5.87778	2.90192	2.74389	1.55299	3.57676	3.25823	3.27259	3.67808	3.76937	3.67496	3.86001	2.50657	3.35056	3.17781	3.06097	1.6865	4.14549	4.54899	5.07512	2.56458	2.62879	3.60875	0.00061846	-1.15239	down	0.0904047	-0.529739	normal	0.143141	-0.448939	normal	0.822595	0.174409	normal	0.52835	0.386216	normal	0.518994	-0.298052	normal	0.447077	-0.306958	normal	0.145647	0.54744
Prunus_avium_newGene_7475	--	--	1.88157	1.27134	1.67598	1.36002	1.05197	1.03166	1.59893	2.02023	1.39075	3.31806	3.28831	2.48365	1.5653	1.65657	0.8279	0.349119	1.39498	0.926403	1.24008	0.351919	0.923611	0.219612	0.814624	0.404535	--	--	--	--	--	--	0.00720869	1.093	up	--	--	--	--	--	--	2.45591e-06	-2.5819	down	--	--	--	--	--
Prunus_avium_newGene_7478	--	--	1.02434	0.579528	1.01235	0.308952	0.670118	0.215717	0.884433	1.44897	2.25856	2.73577	2.7292	1.98543	1.21221	0.865622	1.34183	0.63211	0.824939	0.772995	3.24435	2.39435	2.94593	3.95511	2.51575	3.5799	--	--	--	0.016664	1.05244	normal	4.14553e-07	1.69541	up	--	--	--	0.0642352	0.834047	normal	0.135858	0.453497	normal	0.088698	-0.681821	normal	4.82908e-06	1.36854
Prunus_avium_newGene_7492	--	--	0.741406	1.11477	1.03577	1.59914	1.66017	1.59452	2.51803	2.51992	2.47018	4.18693	3.11957	3.83664	1.62767	1.62298	2.06092	2.73617	2.4417	2.18446	2.54508	2.67389	2.56792	3.3861	3.08443	3.91309	0.00716643	0.83666	normal	1.8819e-09	1.61216	up	1.84797e-17	2.12262	up	0.0164506	0.642356	normal	0.990673	-0.00894044	normal	0.797563	-0.0757826	normal	0.04911	0.45661	normal	0.0189538	0.602985
Prunus_avium_newGene_750	--	--	2.01833	1.84624	1.67214	1.36411	1.46479	1.02014	0.55127	0	0.308266	0.806872	0.39102	1.09926	0.504105	0.893694	0.825842	0.908169	0.182624	0.827171	0.157788	0.237611	0.643753	2.03811	0.878547	1.53051	0.19207	-0.463046	normal	0.0867931	-2.30798	normal	0.0079312	-1.09528	down	0.209803	-0.855153	normal	--	--	--	0.0683399	0.967415	normal	0.846151	-0.134806	normal	--	--
Prunus_avium_newGene_7500	--	--	0	0.229813	0.34307	1.95286	0.601239	0.902974	1.65223	1.61691	2.03148	2.38134	2.65415	2.924	0.36832	0.209825	0.767121	0.569551	0.661453	1.22367	1.04093	2.69147	1.67638	2.00508	2.31603	1.14434	--	--	--	--	--	--	8.66765e-10	3.87277	up	--	--	--	0.993469	-0.0158821	normal	0.316609	-0.505862	normal	--	--	--	--	--
Prunus_avium_newGene_7501	--	--	0.037128	0.189838	0.093627	0.849984	0.226974	0.37115	1.12945	1.53355	1.05118	1.98672	2.49498	2.49889	0.254707	0	0.048109	0.64573	0.645845	0.975638	0.622184	0.628955	0.745496	2.87708	2.06598	2.94419	--	--	--	4.71601e-10	3.62339	up	3.51244e-19	4.46711	up	--	--	--	0.0970375	-0.942028	normal	0.584513	0.199829	normal	--	--	--	--	--
Prunus_avium_newGene_7526	--	LOC107409955	2.11859	2.04951	1.78244	1.30169	1.2934	1.04083	2.60326	2.68255	2.63019	2.7594	2.66182	3.48747	2.72307	2.22798	2.5356	1.05079	1.24947	1.1688	2.69426	2.63718	2.95189	4.04997	3.42858	4.27812	0.000709561	-0.635749	normal	2.7702e-05	0.610078	normal	1.46236e-05	0.672859	normal	0.98919	-0.00569392	normal	0.970713	0.0177397	normal	0.00155452	0.471655	normal	3.78877e-13	-1.06626	down	0.174802	0.225846
Prunus_avium_newGene_7535	--	LOC18792099	0.280127	0.522563	0.207106	0.492869	0.320605	0.498323	0.24746	0.509301	0.192124	1.17424	0.67757	1.24252	0.661291	0.561187	0.443999	0.162358	0.262286	0.080363	0.611632	0.482311	0.313086	1.83668	2.05747	1.69072	--	--	--	--	--	--	0.000375764	1.75971	up	--	--	--	--	--	--	0.0125638	0.881002	normal	--	--	--	--	--
Prunus_avium_newGene_7556	--	LOC109950252	2.61827	2.74814	3.2772	2.10926	1.75691	2.06615	2.1266	2.12476	2.18957	3.23134	1.75863	1.63444	2.15663	2.9888	2.96942	2.74734	1.9583	2.16898	2.77139	1.59114	2.29658	0.462122	0.447679	0.10034	0.26861	-0.432968	normal	0.664602	-0.178287	normal	0.652003	-0.195898	normal	0.711453	0.236401	normal	0.992732	-0.0143123	normal	3.4334e-05	-2.65379	down	0.4857	-0.266498	normal	0.642466	-0.240799
Prunus_avium_newGene_764	--	--	4.26517	4.29773	4.78391	7.48518	6.80082	6.55161	10.9986	11.3921	10.0868	2.56298	2.82424	2.90211	6.77414	6.66502	5.71784	10.6567	9.95805	9.97719	13.8528	14.2648	13.6983	1.18519	1.82164	1.04363	2.53114e-11	0.737517	normal	4.99147e-54	1.51556	up	0.000633291	-0.501409	normal	2.18875e-10	0.587447	normal	0.000521916	0.308658	normal	1.36714e-05	-0.999543	normal	8.0164e-18	0.716302	normal	7.33891e-51	1.2375
Prunus_avium_newGene_792	--	--	3.08877	1.48404	0.469279	1.61933	2.25116	0.921702	3.33293	0.874086	2.02474	1.76336	3.2083	1.32657	0.555103	1.85923	0.466089	1.05672	0.702331	0.18809	0.134972	3.48909	1.88107	4.09638	2.4326	4.12383	0.979101	0.0296226	normal	0.598031	0.551723	normal	0.577113	0.509926	normal	0.0337646	-1.23803	normal	0.954019	-0.2342	normal	0.0289899	0.781078	normal	--	--	--	0.56868	0.966348
Prunus_avium_newGene_815	--	LOC18778301	0.068412	0.138408	0.20306	0.35908	0.140878	0.295002	0.219094	0.464067	0.349231	1.19338	0.883855	1.63526	0.764668	0.497161	0.30526	0.078514	0.121418	0.040149	0.28406	0.574213	0.668436	1.98881	1.7409	2.70172	--	--	--	--	--	--	3.23546e-14	3.0581	up	--	--	--	0.562515	0.537253	normal	0.0016496	0.874794	normal	2.09749e-06	-2.42377	down	0.838726	0.127196
Prunus_avium_newGene_828	--	--	2.05789	1.817	0.638697	0.916754	1.821	2.34153	1.71599	0.424984	2.63165	0.961709	0.497234	0.89549	1.08709	1.86849	1.55288	1.73532	1.20838	1.79273	0.996423	1.40598	0.714401	0.123129	0.276449	0.068377	0.620622	0.272139	normal	0.741288	0.337836	normal	0.162238	-0.742292	normal	0.943277	-0.0596385	normal	0.516022	-0.686911	normal	--	--	--	0.905865	0.0519559	normal	0.359558	-0.481658
Prunus_avium_newGene_83	--	LOC117636461	10.9852	13.963	13.0558	24.5085	25.9904	26.2728	33.704	35.0487	28.6015	102.919	105.233	93.8011	15.8183	16.938	16.9605	26.1188	28.4671	26.7904	35.1163	35.3155	33.3722	72.1109	66.0903	75.1716	7.73112e-46	1.1096	up	2.85858e-77	1.59477	up	4.52263e-182	3.17284	up	0.104308	0.123001	normal	0.869228	0.0332489	normal	2.64346e-20	-0.474119	normal	8.57697e-33	0.69299	normal	1.64953e-80	1.11012
Prunus_avium_newGene_836	--	LOC103322219	0.838464	1.11858	0.877007	2.25015	2.12456	1.38144	1.57506	2.14906	2.03763	1.74014	1.63482	1.26284	0.994568	1.70051	1.80824	2.1523	3.08688	2.34434	2.107	2.15026	2.40551	0.806199	0.931068	0.61588	0.0050377	1.0975	up	0.00120496	1.23607	up	0.0341588	0.880505	normal	0.321375	0.435745	normal	0.867684	0.151769	normal	0.0486138	-0.941309	normal	0.0255895	0.738137	normal	0.128338	0.614366
Prunus_avium_newGene_842	--	--	3.69567	3.42943	3.21636	2.97803	3.26914	2.54443	3.21154	4.27329	3.49339	5.13272	6.54818	5.73912	5.82076	4.61583	4.83003	3.69971	4.24603	3.20798	4.83604	5.21832	5.25121	9.09696	9.87139	11.0076	0.61978	-0.137524	normal	0.181688	0.323686	normal	3.44374e-06	0.933076	normal	0.20773	0.379056	normal	0.176791	0.417963	normal	8.44866e-07	0.80684	normal	0.0152431	-0.470396	normal	0.859684	0.0506604
Prunus_avium_newGene_845	--	--	6.56516	6.4071	7.59211	3.47392	3.13056	4.43454	1.17898	2.02298	1.94267	1.71829	0.988955	2.08209	3.61899	2.0921	3.49029	2.10525	2.99639	2.17517	2.78533	2.6179	2.47838	1.63395	1.87618	1.4815	2.25994e-05	-0.796265	normal	1.28251e-14	-1.74982	down	7.91265e-15	-1.91179	down	0.0629716	-0.555983	normal	0.231265	0.553034	normal	0.875929	0.0851375	normal	0.218828	-0.347353	normal	0.640638	-0.17022
Prunus_avium_newGene_85	--	--	0.367462	0.508401	0.590837	0.264722	0.878175	0.778781	1.80959	1.51726	1.19995	1.22156	1.37487	1.58184	0.842433	1.36642	1.14879	1.22405	1.40391	0.820444	1.03832	0.924718	1.50527	1.08966	1.88724	0.978635	--	--	--	2.18207e-05	1.83105	up	0.000154467	1.66498	up	0.162528	0.891303	normal	0.563225	-0.447392	normal	0.946809	-0.041914	normal	0.964373	0.0215376	normal	0.889295	0.0876726
Prunus_avium_newGene_858	--	--	0.52415	0.406769	0.492807	0.335382	0.085322	0.102781	0.77421	1.13699	0.815937	2.16015	2.33522	1.98564	10.3532	10.6649	11.1125	8.2089	8.12937	6.80236	8.01131	8.29418	9.45078	6.26424	7.69649	6.61334	--	--	--	0.015386	1.16845	normal	5.63007e-11	2.34474	up	4.67345e-58	5.41542	up	1.28991e-48	3.15491	up	4.37961e-18	1.68661	up	3.01007e-05	-0.48919	normal	0.0658394	-0.27012
Prunus_avium_newGene_86	--	--	17.3076	17.4065	18.1811	13.407	9.83791	12.5917	6.1462	7.28414	6.16211	2.3508	4.84326	2.9992	28.0752	34.8595	34.0133	8.00727	6.4288	8.48929	6.28357	6.58538	8.24219	0.958139	1.13649	0.277462	0.0163826	-0.457047	normal	3.68453e-09	-1.18795	down	6.99991e-17	-2.17275	down	0.0240906	-0.609415	normal	0.955433	0.0492613	normal	0.000644777	-2.04312	down	2.20111e-40	-2.09853	down	6.48206e-36	-2.14514
Prunus_avium_newGene_878	--	--	5.12185	3.79137	5.11739	3.03552	3.4566	2.41416	2.05252	1.99448	2.92853	1.72631	2.0637	1.42092	3.11207	2.6003	3.4492	3.21463	2.95335	3.06106	2.21694	2.65878	1.86837	1.50027	1.77368	1.71358	0.0052386	-0.570379	normal	0.000620576	-0.773281	normal	3.1154e-07	-1.13692	down	0.827937	0.0824439	normal	0.943074	-0.0577139	normal	0.867424	-0.0691657	normal	0.862325	-0.0403573	normal	0.166196	-0.360806
Prunus_avium_newGene_896	--	LOC117624149	2.25703	2.93971	2.62848	0.962427	2.01144	1.66139	3.41919	3.45181	2.07838	0.603903	0.540857	0.504017	3.98651	2.87696	2.49959	1.45634	1.94782	1.16877	2.16953	2.27451	2.44782	0.097038	0	0	0.0398296	-0.659626	normal	0.109994	0.444583	normal	2.34738e-09	-2.00913	down	0.938426	0.0566432	normal	0.340601	-0.42896	normal	--	--	--	0.000109039	-1.01238	down	0.210411	-0.374596
Prunus_avium_newGene_897	--	--	1.87527	1.43269	3.1795	1.92876	1.43068	1.39632	0.775483	1.22897	0.891671	0.59951	0.369247	0.614338	1.70774	1.79157	1.30052	1.65242	1.9173	1.16055	1.71897	1.28897	1.4398	0.202362	0.078164	0	0.362056	-0.344152	normal	0.0170605	-0.911006	normal	7.43267e-06	-1.82795	down	0.968408	0.0263552	normal	0.377698	0.550129	normal	--	--	--	0.916585	-0.0391181	normal	0.898217	-0.0617305
Prunus_avium_newGene_909	--	--	10.0213	10.1902	11.2812	4.38171	3.8477	3.97131	10.487	8.77244	10.1639	8.9743	10.6261	10.357	10.9026	11.2907	11.646	5.72256	4.3997	4.32415	9.5883	9.13137	8.80232	15.9691	16.3028	14.4233	1.77575e-26	-1.22132	down	0.0898154	0.188496	normal	0.191782	0.141435	normal	0.109081	0.315081	normal	0.509278	-0.139344	normal	6.36992e-13	0.670832	normal	2.5427e-27	-1.16771	down	0.089527	-0.190387
Prunus_avium_newGene_931	--	--	7.21551	6.04795	7.01746	5.04499	5.12671	4.11111	5.61172	3.13519	6.33619	1.94211	1.82956	3.28351	8.57338	9.93939	9.80045	7.21546	5.65374	6.36293	5.53931	4.43017	4.43216	0.889505	0.816382	0.875131	0.0658439	-0.405786	normal	0.533367	-0.182744	normal	1.13137e-06	-1.33304	down	0.0736467	0.466188	normal	0.873484	-0.131804	normal	0.0018401	-1.40417	down	0.000658051	-0.577386	normal	2.04224e-06	-0.929905
Prunus_avium_newGene_938	--	--	2.56174	2.38218	1.7553	0.577661	1.05981	1.07452	0.671106	0.990122	0.98727	1.26715	1.10737	2.32133	0.92934	1.40056	0.913585	1.02437	1.01161	1.13779	0.82726	1.12443	1.40416	1.82057	1.51169	1.86658	0.000130911	-1.18163	down	0.000636941	-1.04235	down	0.22102	-0.409785	normal	0.694095	0.234266	normal	0.826225	0.212119	normal	0.635588	0.217129	normal	0.970144	0.014613	normal	0.744824	0.155216
Prunus_avium_newGene_945	--	LOC103333868	26.8478	24.3833	25.6326	18.7057	19.0999	21.1426	20.6799	20.9762	23.5993	15.7159	14.4837	16.5246	24.3038	24.0033	30.6982	15.4103	17.497	18.0248	21.7435	23.2556	20.8543	14.1179	10.6259	11.5895	0.00539719	-0.266226	normal	0.684435	0.0440508	normal	1.08114e-06	-0.488421	normal	0.210732	-0.183101	normal	0.660409	-0.0956821	normal	0.00425962	-0.405028	normal	9.28741e-11	-0.653094	normal	0.0409478	-0.233393
Prunus_avium_newGene_965	--	--	1.09146	1.19478	0.832873	0.351398	0.539343	0.584452	0.418369	0.17888	0.437558	0.414405	0.318739	0.380354	0.328986	0.548362	0.301729	0.299172	0.273231	0.335313	0.414152	0.604503	0.491026	0.469789	0.333583	0.252306	0.0139154	-0.907512	normal	0.00261199	-1.27087	down	0.000577607	-1.32886	down	--	--	--	--	--	--	--	--	--	--	--	--	0.571404	0.351138
Prunus_avium_newGene_97	--	LOC110757442	0	0	0	0	0	0	0	0.044227	0	1.71167	2.24978	1.30566	0	0	0	0.066153	0.114605	0	0	0.215031	0.190345	1.85439	1.82918	2.43218	--	--	--	--	--	--	--	--	--	--	--	--	--	--	--	0.669272	0.2423	normal	--	--	--	--	--
Prunus_avium_newGene_972	--	--	1.67301	3.33633	3.58069	1.95582	1.94197	2.21369	4.25799	6.02893	3.36256	6.31319	6.53148	4.93243	2.08825	3.22319	2.84866	2.45197	3.8183	1.77455	6.02411	4.86189	2.78465	4.43596	4.90219	5.25683	0.329466	-0.405714	normal	0.0107522	0.887303	normal	5.82074e-05	1.21613	up	0.394414	0.445882	normal	0.960757	-0.053543	normal	0.395817	-0.259528	normal	0.968228	-0.0174635	normal	0.0334814	0.796879
Prunus_avium_newGene_973	--	--	5.89867	5.67084	4.77591	4.98175	5.7196	4.42769	10.5926	11.6876	8.53858	10.4972	11.495	9.35043	5.71581	6.38119	7.2942	7.66304	5.5792	6.45857	9.59717	8.20897	9.18945	4.69218	4.59332	6.27178	0.957088	-0.013987	normal	2.42209e-12	1.15255	up	1.98329e-12	1.123	up	0.0682171	0.417536	normal	0.334326	-0.25047	normal	1.39656e-08	-0.98239	normal	0.980076	0.00529374	normal	0.00171305	0.526091
Prunus_avium_newGene_977	--	--	0.152787	0	0.165195	0.17143	0	0	0.361473	0.542987	0.217263	1.25997	0.744094	1.47571	4.57995	3.62554	2.57702	2.4318	2.28368	1.13523	2.47897	2.18162	3.30494	1.93159	0.960935	0.794043	--	--	--	--	--	--	--	--	--	0.00653424	4.93177	up	3.20922e-08	2.55301	up	0.949565	0.0467626	normal	0.00569463	-0.864727	normal	0.319752	-0.369556
Prunus_avium_newGene_992	--	--	0.679169	0.910871	0.842153	1.55629	1.83786	1.03195	2.75282	3.69821	3.0757	3.10139	4.2031	3.70697	1.44155	1.70789	1.91602	1.05458	1.15271	1.21388	3.84342	2.90008	2.88566	2.83992	2.69229	3.15744	0.0155444	0.797892	normal	8.55423e-19	2.10542	up	3.95433e-21	2.2359	up	0.569348	-0.267326	normal	0.935042	-0.0536928	normal	0.15812	-0.323336	normal	0.0443028	-0.537671	normal	1.68298e-05	1.00797
Prunus_avium_newGene_994	--	LOC117630822	13.5075	14.5065	12.2217	40.7577	40.7054	42.477	22.8218	22.6113	18.4246	34.9307	36.5378	33.2946	42.7064	44.4716	44.5323	20.9853	21.9291	20.9064	14.196	15.9071	13.65	11.8644	12.6544	11.9857	2.50676e-115	1.70549	up	4.13802e-17	0.899829	normal	1.46212e-75	1.5523	up	7.74893e-43	-0.889809	normal	2.98028e-08	-0.621793	normal	1.4948e-73	-1.49607	down	3.0512e-63	-1.02678	down	7.30196e-90	-1.54201
Prunus_avium_newGene_999	--	--	0.368924	0.328077	0.263941	1.08515	0.621461	0.433134	0.261771	0.397305	0.274007	0.129869	0.439098	0.374233	0.455664	0.476647	0.571743	0.525974	0.320781	0.534252	0.337351	0.254663	0.335452	0.47878	0.795688	0.844675	0.00620566	1.23479	up	--	--	--	--	--	--	0.317506	-0.594282	normal	--	--	--	0.0279053	1.16244	normal	0.762827	-0.140388	normal	0.214792	-0.647563
gene1000	LOC110756257	LOC110756257	0.222416	0.1077	0.519379	0	0.376889	0.34462	0.241016	0.290336	0.645412	6.87542	7.67181	6.4569	0.62966	0.5202	0.313132	0.636483	0.296779	0.370692	0.535017	0.804417	0.889504	13.3292	12.5886	10.1823	--	--	--	--	--	--	1.34503e-41	4.76769	up	--	--	--	--	--	--	4.84159e-07	0.807513	normal	--	--	--	--	--
gene10000	LOC110756720	LOC110756720	8.98042	8.29793	8.31077	4.76528	5.09931	4.54314	2.70128	2.58652	2.55329	2.94678	1.80803	1.83569	5.01827	5.1534	5.41224	4.93216	5.12292	4.35522	3.25683	2.84201	2.5412	1.45504	1.41195	1.13322	1.0248e-10	-0.730886	normal	1.25215e-28	-1.46219	down	4.6737e-25	-1.77056	down	0.877568	0.0401131	normal	0.889485	0.0770574	normal	0.0182898	-0.684663	normal	0.338927	-0.129473	normal	2.9239e-07	-0.802309
gene10007	LOC110756708	LOC110756708	3.17165	3.35593	4.07114	2.00629	3.19002	3.21323	12.2642	16.1639	15.3637	28.1016	25.4103	22.7877	17.8545	18.0827	17.1121	2.77086	3.67967	3.07463	18.6123	16.6416	16.8951	18.0441	17.7382	19.1359	0.42591	-0.23933	normal	5.99601e-46	2.28239	up	1.35298e-109	3.02641	up	0.594656	0.224705	normal	0.383261	0.191473	normal	2.41246e-05	-0.447136	normal	1.52123e-81	-2.48735	down	0.886285	0.0229224
gene10011	LOC110756740	LOC110756740	0.330485	0.189886	0.167589	0.588019	0.828346	0.398937	0.966881	0.743373	1.23187	3.57332	4.43288	2.87041	0.404834	0.398708	0.35256	0.934374	0.465949	0.738585	1.04293	0.639077	1.15	5.97535	4.74208	6.40404	--	--	--	2.9323e-08	2.33177	up	1.70577e-43	4.15314	up	0.673005	0.284054	normal	0.903244	-0.127273	normal	0.000229524	0.67839	normal	0.0301614	0.880859	normal	0.000912374	1.34322
gene10014	LOC110756547	LOC110756547	4.75235	4.9455	6.02542	2.3989	2.67657	2.66332	4.76867	4.70041	3.58623	3.63537	3.40276	3.61387	4.54924	5.75448	5.6969	2.64044	3.17169	2.35564	4.57562	4.66181	3.87396	2.41952	2.04723	2.18026	1.06231e-08	-0.924985	normal	0.924462	-0.0201933	normal	0.0222547	-0.370722	normal	0.747868	0.105654	normal	0.92461	-0.0509934	normal	0.00101588	-0.625952	normal	1.4961e-10	-0.986021	normal	0.252887	-0.216851
gene10016	LOC110756744	LOC110756744	2.17602	1.84685	2.25271	5.7138	5.32354	5.68963	2.97646	3.82787	3.5095	1.60883	1.47049	1.41878	2.79581	2.05295	2.60241	4.68883	4.99741	4.64519	2.45186	2.48386	2.44826	1.32913	1.92949	1.6566	5.16062e-17	1.50477	up	2.03499e-05	0.952972	normal	0.312617	-0.296235	normal	0.382779	-0.191674	normal	0.0586063	-0.542039	normal	0.716824	0.156073	normal	3.11766e-07	0.917512	normal	0.919055	0.0372063
gene10020	LOC110756753	LOC110756753	11.8828	15.2435	13.9186	12.3011	11.7565	11.3163	11.4849	12.5864	10.8727	7.67577	8.31443	7.06549	13.775	13.0846	13.2098	10.5392	10.9549	9.99178	11.6272	11.6946	12.7682	4.71805	4.11979	4.19055	0.353726	-0.11898	normal	0.970414	0.00560339	normal	5.67524e-07	-0.64795	normal	0.389256	-0.12949	normal	0.972964	-0.0128901	normal	3.25e-07	-0.794502	normal	7.5877e-05	-0.365279	normal	0.434339	-0.102413
gene10023	LOC110756669	LOC110756669	50.2739	52.1467	52.2008	57.3037	56.8426	56.1839	52.8919	53.8991	50.7274	122.292	116.958	116.178	43.0611	44.0261	44.2241	54.2376	56.9026	55.4726	61.0147	58.965	64.6507	133.971	132.16	131.459	3.59781e-11	0.236541	normal	2.19175e-11	0.266536	normal	0	1.38419	up	0.933714	0.0068867	normal	0.00100357	0.168542	normal	1.81183e-09	0.189004	normal	4.78365e-19	0.326017	normal	1.87638e-37	0.539709
gene10024	LOC110756670	LOC110756670	21.7745	20.8843	21.7982	21.0876	21.9097	21.8137	9.60037	8.29081	9.23511	8.21242	7.89364	9.30043	13.0087	8.61621	11.5782	18.1203	16.8923	16.1614	8.88096	9.95562	6.88892	8.05991	9.75011	10.7795	0.265881	0.105144	normal	3.06193e-20	-1.00575	down	2.82567e-25	-1.1588	down	0.00227452	-0.301485	normal	0.724361	-0.137418	normal	0.302629	0.198453	normal	9.85904e-07	0.607905	normal	0.117669	-0.317211
gene10027	LOC110756660	LOC110756660	0.597432	0.327821	0.676414	0.88519	0.474411	0.714706	0.413374	0.354308	0.417522	1.90743	1.0985	1.52889	0.397747	0.158361	0.233579	0.577178	0.542993	0.769321	0.426943	0.556361	0.394616	1.99496	1.55128	1.71778	0.332103	0.467913	normal	--	--	--	3.05434e-06	1.6664	up	0.898986	-0.0975999	normal	--	--	--	0.491102	0.245437	normal	0.0091474	1.23344	up	--	--
gene10028	LOC110756661	LOC110756661	3.48772	3.52868	3.57047	10.5151	9.68731	9.65294	5.58587	6.83982	5.17312	3.22888	2.64459	3.62781	4.88222	4.72043	4.66039	10.2687	9.789	9.11494	6.18069	4.98199	5.14818	2.76965	2.37165	2.46997	2.09941e-44	1.58253	up	1.32195e-10	0.966193	normal	0.898478	0.0266843	normal	0.974159	0.00688329	normal	0.59309	-0.169503	normal	0.220348	-0.290444	normal	5.90287e-24	1.00772	up	0.161331	0.236788
gene1003	LOC110756296	LOC110756296	11.166	9.32286	8.92425	6.30279	6.93289	6.89109	4.28659	3.84599	3.94201	3.82011	3.12945	2.65507	4.84229	4.69799	4.29068	5.07065	5.05076	5.33971	4.25403	3.45006	3.23877	2.86052	2.77695	3.23234	6.84961e-05	-0.448469	normal	7.70022e-17	-1.04089	down	8.22966e-23	-1.42731	down	0.0103813	-0.341673	normal	0.516797	-0.203513	normal	0.755119	-0.0844614	normal	0.297851	0.138863	normal	0.0977184	-0.292961
gene10030	LOC110756656	LOC110756656	23.7346	23.233	23.7925	13.1286	14.2583	15.2702	14.0306	14.329	13.9375	10.1051	8.61656	8.50547	16.9597	15.2743	18.0846	12.6007	12.9984	13.9025	13.4772	14.3596	15.3665	6.98987	7.31874	7.46312	6.23874e-22	-0.632185	normal	4.28056e-16	-0.501727	normal	2.20193e-53	-1.19355	down	0.598881	-0.0720995	normal	0.899474	-0.029572	normal	0.00937013	-0.294453	normal	1.52964e-06	-0.365615	normal	0.0648468	-0.170315
gene10035	LOC110756718	LOC110756718	1.63672	1.39574	1.84194	2.06336	1.80697	2.04303	1.23612	0.96763	1.10892	0.982084	0.744321	0.325538	0.90416	0.673103	1.7553	1.02761	1.18582	1.34108	0.707292	1.10319	0.546917	0.059489	0	0	0.135067	0.374704	normal	0.297755	-0.31427	normal	0.00465793	-1.05823	down	0.0157125	-0.687413	normal	0.387335	-0.542783	normal	--	--	--	0.840965	0.0838858	normal	0.394085	-0.443686
gene10036	LOC110756534	LOC110756534	16.2876	16.4987	18.1007	17.6619	17.368	19.9263	10.0182	10.2472	9.98512	6.81116	7.50777	6.32162	9.2158	12.5901	10.321	16.2991	18.2463	15.6885	15.741	12.7482	15.3137	6.95892	4.92464	6.28044	0.0499041	0.207818	normal	4.18748e-06	-0.510109	normal	3.34205e-19	-1.11579	down	0.564007	-0.0910641	normal	0.000826971	0.471941	normal	0.501474	-0.158273	normal	9.31683e-08	0.62564	normal	0.000798598	0.49329
gene10041	LOC110756653	LOC110756653	5.37847	6.82997	6.64307	7.56879	6.89422	6.64935	3.45082	2.90372	3.53791	4.76462	4.85391	3.3025	8.97433	8.3405	9.54323	8.24678	8.56037	7.91629	4.1016	4.65103	3.91844	2.26441	2.16494	2.02484	0.0692092	0.256672	normal	2.99409e-05	-0.686331	normal	0.0465018	-0.358693	normal	0.0509529	0.266156	normal	0.321497	0.291584	normal	2.81445e-06	-0.967004	normal	0.202545	-0.13669	normal	3.87285e-16	-1.03268
gene10042	LOC110756715	LOC110756715	1.45914	1.6841	2.30841	3.24072	3.57671	2.59413	0.72883	1.00102	1.41659	0.844785	0.849362	0.995425	0.657217	1.05497	1.00702	3.01995	2.75556	3.14227	1.27082	0.774314	1.09123	0.634731	0.547741	0.565112	1.04244e-05	0.88	normal	0.0642901	-0.544463	normal	0.00132757	-0.829367	normal	0.906094	-0.0387948	normal	0.942669	-0.0729419	normal	0.0942793	-0.590492	normal	4.11071e-18	1.69009	up	0.532188	0.251111
gene10046	LOC110756586	LOC110756586	0.482955	0.689493	0.699125	0.380991	0.571296	0.188091	0.935256	1.35154	1.53974	16.5918	17.2093	19.6038	2.95831	3.10296	2.96013	0.616271	1.11483	0.735411	1.43801	1.58765	1.61002	19.7811	19.4496	21.5266	0.266417	-0.610483	normal	0.000401592	1.25373	up	5.03691e-194	4.98891	up	0.0433915	1.13297	normal	0.758547	0.219723	normal	0.0277177	0.213448	normal	7.63375e-16	-1.87737	down	2.23427e-05	-0.906238
gene10047	LOC110756673	LOC110756673	31.5918	30.8741	32.9505	40.0037	41.4257	43.2843	57.3951	53.4715	57.8422	68.0575	73.6193	69.4875	36.9053	39.3266	38.4059	44.6767	42.4364	42.3551	51.8221	53.1843	53.0863	67.3993	64.7464	62.9623	3.25943e-21	0.483681	normal	8.36055e-92	1.06332	up	4.06014e-152	1.3301	up	0.153594	0.0925077	normal	0.0124777	-0.154977	normal	0.118949	-0.0872027	normal	0.000622009	0.157461	normal	2.45119e-28	0.511856
gene10048	LOC110756638	LOC110756638	0.566031	0.796653	0.549319	13.3527	13.5105	12.7235	22.155	23.7704	25.3894	67.3136	70.4276	72.757	6.76405	6.86487	6.63645	29.9547	28.989	28.4488	22.7166	24.2267	22.3694	55.5162	50.4993	51.3564	4.94573e-162	4.44292	up	1.82237e-271	5.43473	up	0	6.93833	up	6.63723e-76	1.18055	up	0.481171	-0.101696	normal	8.64138e-15	-0.392574	normal	1.54354e-204	2.08842	up	2.85104e-109	1.82052
gene10052	LOC110756545	LOC110756545	7.92175	8.22906	8.5874	6.2151	6.56527	6.15631	2.30655	2.09353	2.3477	1.39889	1.34607	0.926987	2.887	3.87628	3.1854	6.13961	6.3669	6.15504	2.71848	2.05526	2.27001	0.636416	0.584767	0.516016	0.0172924	-0.289394	normal	1.02852e-27	-1.62572	down	4.08748e-46	-2.56626	down	0.944732	0.0181596	normal	0.99689	-0.0038051	normal	0.00725096	-1.04282	down	6.74157e-10	0.888472	normal	0.0605631	-0.448136
gene10053	LOC110756731	LOC110756731	1.97879	1.63686	2.74819	3.4805	4.46698	2.96846	1.4488	1.10555	2.27244	2.97859	2.06387	1.67748	1.5341	1.05359	1.81154	3.10978	3.26501	2.99129	2.32758	1.59161	2.42059	1.92938	2.39234	1.64399	0.00273618	0.86532	normal	0.728795	-0.151464	normal	0.469404	0.265582	normal	0.643333	-0.183341	normal	0.710909	0.319813	normal	0.758243	-0.149689	normal	0.000115361	1.07092	up	0.15948	0.578589
gene10055	LOC110756730	LOC110756730	2.26244	2.08704	2.4361	1.98011	2.22228	2.06367	5.88084	5.70453	5.7409	11.9528	10.2155	10.057	4.3237	4.77892	4.42395	2.66638	2.08457	2.06953	5.96732	5.68948	6.21917	13.4825	11.5992	9.9703	0.936785	-0.019362	normal	1.33462e-33	1.5905	up	3.63657e-92	2.4283	up	0.57172	0.161628	normal	0.968197	-0.0154635	normal	0.275416	0.148876	normal	2.30334e-13	-1.00487	down	0.000220668	0.449606
gene10057	LOC110756748	LOC110756748	10.395	9.91055	11.7526	14.3679	13.5025	15.0919	6.4448	5.83817	7.19513	4.42316	5.23515	3.43048	10.6588	9.30107	9.38405	13.3896	12.6597	9.75649	5.90587	7.0483	5.07815	1.77126	2.12448	1.42264	9.28659e-06	0.52046	normal	0.00196021	-0.475465	normal	3.70483e-10	-1.10366	down	0.156162	-0.225688	normal	0.682921	-0.172226	normal	2.78695e-06	-1.26154	down	0.0397085	0.269338	normal	8.42872e-05	-0.650803
gene10060	LOC110756634	LOC110756634	0.201882	0.382558	0.225186	1.11782	0.380508	0.603166	0.663601	0.957683	0.581718	0.978935	1.06046	0.614764	0.276195	0.482514	0.566462	0.959881	0.88252	1.0824	0.576902	0.728193	0.916912	0.639297	1.10119	1.26664	--	--	--	0.00045819	1.6407	up	3.25995e-05	1.86275	up	0.382366	0.501045	normal	0.972964	-0.0446063	normal	0.706043	0.200532	normal	0.00283234	1.10382	up	0.121873	0.775403
gene10075	LOC110756532	LOC110756532	3.92752	4.17489	3.29486	3.77102	3.81003	4.21485	1.14602	1.30322	0.848984	1.39963	1.95161	1.07574	1.81541	2.02729	1.92835	4.09664	4.13727	3.3142	2.04569	1.0816	1.60317	2.08657	1.65318	2.05226	0.440656	0.147709	normal	1.47376e-11	-1.54201	down	8.96233e-07	-1.17442	down	0.983524	0.0074287	normal	0.440632	0.450802	normal	0.220112	0.41245	normal	9.87175e-09	0.980037	normal	0.492325	-0.244234
gene10078	LOC110756648	LOC110756648	3.09105	3.33821	2.32115	5.81491	5.14145	5.44704	4.73386	5.88228	6.25071	8.82867	9.64101	10.4632	3.7766	3.99861	4.0815	4.9241	6.6982	7.33096	5.19124	6.27834	5.63285	11.8264	10.7603	10.7234	1.32421e-09	1.0024	up	2.91351e-11	1.18493	up	2.24972e-37	1.90661	up	0.260401	0.249022	normal	0.936441	-0.0386272	normal	0.0585673	0.231093	normal	3.58283e-05	0.660034	normal	0.000161444	0.577079
gene10079	LOC110756561	LOC110756561	461.993	462.382	464.263	455.545	464.178	460.886	360.426	340.05	355.794	222.396	232.881	241.191	437.443	439.013	446.61	411.15	425.846	394.803	336.752	339.055	343.251	175.1	178.256	174.217	0.000250725	0.0887693	normal	3.99576e-06	-0.1539	normal	3.23814e-110	-0.81152	normal	2.04065e-06	-0.125823	normal	0.0138246	-0.112777	normal	1.60029e-17	-0.373472	normal	8.28849e-08	-0.12057	normal	4.62987e-34	-0.328198
gene10080	LOC110756695	LOC110756695	2.47605	4.36541	2.75683	4.78721	3.95808	4.48808	0.909317	1.52672	1.23002	1.07914	0.826549	1.19205	2.00513	2.37861	1.40099	3.33633	3.80749	3.47161	2.58744	1.56391	1.23453	1.07878	0.341874	0.719312	0.0372488	0.554431	normal	0.00103767	-1.14228	down	4.13733e-05	-1.43209	down	0.355365	-0.279447	normal	0.544124	0.489845	normal	0.46801	-0.491409	normal	0.00121848	0.843714	normal	0.91397	-0.0624003
gene10085	LOC110756729	LOC110756729	6.7719	7.61146	6.73045	8.56161	9.87368	9.06356	6.56172	7.03682	6.26403	4.40029	5.00074	4.77518	9.14455	8.78544	8.73272	7.68341	8.0476	7.24794	4.99902	4.89274	5.91664	1.54374	2.18283	1.90188	0.000775166	0.475376	normal	0.368915	0.152483	normal	0.0257882	-0.388382	normal	0.22317	-0.217728	normal	0.0960145	-0.391457	normal	2.55812e-08	-1.30276	down	0.0727639	-0.232257	normal	5.01112e-06	-0.706947
gene1009	LOC110755776	LOC110755776	2.1298	2.29311	2.12655	1.75094	2.17076	1.93635	0.60023	0.694411	1.01519	0.280219	0.552341	0.343597	0.534242	0.592168	0.277769	1.71471	2.12795	1.21067	0.646116	0.349802	0.623422	0.11737	0.176308	0.174355	0.831904	-0.066354	normal	0.000117819	-1.24384	down	6.1881e-10	-2.24554	down	0.716583	-0.173728	normal	0.549951	-0.568259	normal	--	--	--	1.06535e-06	1.78685	up	--	--
gene10094	LOC110756625	LOC110756625	1.69113	2.08914	1.7272	1.11029	0.42686	0.818972	1.29525	1.99697	2.40056	2.14303	1.95008	2.11916	2.02809	1.4807	1.92962	1.41519	0.914435	1.04509	1.90001	1.59104	1.68568	2.38908	2.49107	2.2796	0.000745712	-1.11794	down	0.331082	0.285307	normal	0.140323	0.353844	normal	0.28853	0.548579	normal	0.768685	-0.201275	normal	0.395012	0.227974	normal	0.00768169	-0.703024	normal	0.942982	-0.0275146
gene101	LOC110754353	LOC110754353	2.10813	2.51049	2.81477	1.58023	2.01882	2.12794	2.17805	1.86928	2.48285	2.16212	2.54265	3.03213	0	1.20544	1.61562	2.28699	1.98824	1.59143	3.25497	4.22876	3.75177	5.27273	5.15443	6.0872	0.416799	-0.27741	normal	0.868233	0.0607287	normal	0.42904	0.248252	normal	0.901693	0.0760783	normal	0.0391223	0.718485	normal	2.22816e-06	1.11093	up	0.58424	1.02235	normal	0.305937	2.02795
gene10104	LOC110756615	LOC110745440	2.05738	2.54686	4.05299	1.9945	2.23967	1.63883	9.57127	5.85613	3.92983	3.44706	5.64236	4.37219	5.40271	6.96864	3.31011	5.81342	6.21063	7.38068	5.56405	2.42765	7.93795	2.65951	2.8817	3.34823	0.177267	-0.461102	normal	0.00550349	1.39957	up	0.00475808	0.819242	normal	1.51375e-15	1.75819	up	0.851871	-0.340776	normal	0.0415862	-0.573964	normal	0.252593	0.286052	normal	0.941409	0.0705548
gene10105	LOC110756614	LOC110756614	6.56653	8.44883	7.7172	0.843349	1.21591	0.029641	3.60754	2.64095	3.42713	2.29675	1.68596	1.38082	4.92971	5.39206	4.48299	4.63949	4.5018	5.36628	0.801765	3.78819	3.20888	1.67887	2.03994	1.71285	0.00487925	-3.33866	down	8.24054e-10	-0.99352	normal	2.34638e-24	-1.89787	down	0.0432205	2.81291	normal	0.844251	-0.378224	normal	0.906766	0.0484242	normal	0.708209	-0.0636657	normal	0.278492	-0.881058
gene10114	LOC110756627	LOC110756627	79.3019	79.0491	76.9698	37.6044	39.1598	37.8078	117.445	120.019	113.14	161.21	154.862	160.194	96.2265	96.3696	102.311	42.3402	43.1179	41.8108	117.495	114.109	120.408	154.72	157.166	157.148	3.03578e-157	-0.941277	normal	8.89939e-153	0.815271	normal	0	1.20081	up	3.04176e-05	0.190285	normal	0.335046	-0.0546358	normal	0.909902	0.00533714	normal	0	-1.23003	down	2.07967e-20	0.303916
gene10115	LOC110756628	LOC110756628	2.58654	3.59376	3.79614	3.19226	4.35313	3.82034	1.25564	1.25886	1.04093	1.36139	0.90747	0.799224	1.50093	2.09164	2.00895	3.06249	3.22242	2.54004	0.820854	1.18618	1.42846	0.808592	1.23781	1.94779	0.252898	0.281457	normal	8.22395e-06	-1.24583	down	7.45032e-07	-1.48811	down	0.268685	-0.319514	normal	0.925896	-0.110923	normal	0.472654	0.388978	normal	0.00804047	0.63416	normal	0.0836061	-0.662522
gene10122	LOC110756557	LOC110756557	37.3184	35.4727	35.2526	43.7503	42.1987	48.0131	33.3696	33.1242	33.8728	19.9148	24.5864	20.4551	36.0606	42.1317	28.5882	37.3787	36.4072	35.6092	30.5183	32.1061	30.0586	12.6663	14.7303	12.2932	5.59076e-06	0.407303	normal	0.18526	0.134386	normal	2.81457e-06	-0.548208	normal	0.0132407	-0.253278	normal	0.276075	-0.175264	normal	7.85943e-06	-0.684329	normal	0.915143	0.0158496	normal	0.331239	-0.157204
gene10131	LOC110756699	LOC107825453	20.2059	26.2028	26.5792	24.8825	23.3952	26.3338	11.1977	8.79948	11.5751	3.36145	3.52024	1.71594	7.50084	6.88149	7.75415	22.8436	22.1319	22.2547	11.2982	11.6321	11.3817	0.715671	2.10296	0.824616	0.390507	0.127265	normal	3.55975e-09	-0.965547	normal	3.09722e-40	-2.89041	down	0.521949	-0.111914	normal	0.921626	0.0572531	normal	0.0276158	-1.20497	normal	1.03234e-33	1.58219	up	0.000247716	0.679469
gene10137	LOC110756560	LOC110756560	13.3213	12.3317	12.1373	8.56326	11.7423	7.9936	5.74201	7.44446	5.42597	4.2069	5.9025	4.57999	7.03916	7.78674	7.88504	8.72856	6.69926	9.88926	5.40324	5.3033	6.67385	4.25913	4.33335	4.53667	0.0441579	-0.322595	normal	3.27586e-07	-0.782238	normal	5.26988e-13	-1.17515	down	0.715482	-0.117183	normal	0.732905	-0.157338	normal	0.644193	-0.136905	normal	0.459092	0.138764	normal	0.0835213	-0.337742
gene10144	LOC110756693	LOC110756693	0.360438	0.494271	0.130749	1.37468	0.487949	1.00198	1.43144	1.12513	1.36582	5.86216	4.48436	5.15098	0.231327	0.509722	0.469249	1.30252	0.632849	1.06006	1.25976	1.38433	2.0435	13.9397	18.0234	15.4415	--	--	--	--	--	--	7.49434e-26	4.08814	up	--	--	--	0.8698	0.195355	normal	4.11895e-23	1.63925	up	--	--	--	0.000307953	1.93862
gene10149	LOC110756595	LOC110756595	0.719786	0.987139	1.14025	2.98309	2.9781	3.23316	0.520864	0.608014	0.509535	0.175405	0.119325	0	1.15033	1.3708	0.808879	1.82039	2.03784	1.96849	0.660462	0.88109	0.691545	0	0	0	1.86405e-13	1.78179	up	0.214724	-0.537556	normal	2.36834e-06	-3.01711	down	0.00769246	-0.62067	normal	0.698291	0.375751	normal	--	--	--	0.0044414	0.779204	normal	0.241042	-0.523292
gene10153	LOC110756694	--	238.695	236.361	249.221	247.469	236.932	245.625	106.651	89.5926	104.604	72.9086	67.6256	66.4392	144.239	142.827	132.985	190.745	187.162	186.044	114.446	115.122	100.258	49.3992	56.903	46.3282	0.00331494	0.108781	normal	3.20556e-69	-1.02566	down	6.23569e-239	-1.6232	down	1.0661e-19	-0.334108	normal	0.693263	0.0707492	normal	1.46491e-06	-0.411798	normal	1.80511e-25	0.406654	normal	8.23908e-07	-0.300748
gene10154	LOC110756592	LOC110756592	16.2162	15.8125	15.2607	24.0574	25.6783	20.7211	21.4677	26.1637	21.8922	30.0872	28.3547	31.5287	28.7884	25.9256	26.5056	29.553	28.5299	30.4994	24.5458	23.7093	25.1758	35.5916	33.3673	32.5171	2.41883e-13	0.670955	normal	1.09943e-17	0.794778	normal	1.04507e-42	1.10872	up	6.09956e-05	0.370227	normal	0.951092	0.0178426	normal	0.0110901	0.201597	normal	0.141945	0.109974	normal	0.307157	-0.095837
gene10158	LOC110756736	LOC110756736	2.38723	3.44094	3.23325	2.33643	3.08524	3.57556	0.751654	1.25508	0.913236	1.91027	1.17103	1.15766	2.04424	1.87848	2.32682	2.05668	2.07299	1.957	1.19225	1.28463	0.873503	2.1399	1.44592	1.79229	0.747513	0.0841327	normal	4.89652e-08	-1.39233	down	0.00033121	-0.910728	normal	0.0329807	-0.520211	normal	0.878547	0.145834	normal	0.283727	0.369803	normal	0.826657	-0.0521781	normal	0.00162012	-0.841032
gene10160	LOC110756582	LOC110756582	0.501648	0.504502	0.988039	0.420753	0.339312	0.362722	0.32159	0.2473	0.14771	0.073426	0.084592	0.166237	0.3781	0.261357	0.504384	0.340969	0.388211	0.283621	0.245135	0.231071	0.364906	0.164841	0.089319	0.152746	0.0831024	-0.7141	normal	0.00750497	-1.23687	down	2.21863e-06	-2.42213	down	0.877212	-0.12147	normal	--	--	--	--	--	--	0.680154	-0.196828	normal	0.512701	-0.396494
gene10163	LOC110756535	LOC110756535	7.49858	7.2048	9.33853	6.75922	7.8189	7.10819	1.64816	1.95092	1.42162	1.53099	1.89756	1.55975	4.50398	5.52029	3.63022	6.36356	5.68781	5.54794	3.13149	2.43529	3.26525	1.45619	1.55958	1.32114	0.797464	-0.0525558	normal	4.98987e-20	-2.00916	down	5.00633e-21	-2.06569	down	0.224859	-0.261241	normal	0.0560713	0.742926	normal	0.708672	-0.181859	normal	0.0804882	0.346696	normal	0.0307522	-0.583129
gene10164	LOC110756691	--	179.833	186.945	183.869	174.167	174.538	176.691	74.4024	77.9917	69.1046	59.3393	53.6834	50.6592	113.589	113.18	111.682	148.93	146.202	133.249	69.489	77.8622	78.7223	44.3938	44.5172	42.5044	0.497293	0.0293205	normal	9.2444e-109	-1.07423	down	2.21662e-166	-1.56626	down	6.09762e-11	-0.255936	normal	0.884543	-0.0298603	normal	0.000522323	-0.288988	normal	7.52945e-18	0.32234	normal	4.2302e-21	-0.53297
gene10166	LOC110756591	LOC110756591	7.14975	6.32503	6.70448	7.01213	7.57971	7.50977	5.24428	3.4877	4.69257	0.881156	1.39319	0.870077	4.80378	6.16284	3.04539	7.68786	6.55305	5.26539	4.82669	4.46461	3.96068	0.92854	0.756533	1.17139	0.193039	0.227787	normal	0.114692	-0.34382	normal	2.30725e-21	-2.47981	down	0.610599	-0.141049	normal	0.910839	-0.0799358	normal	--	--	--	0.0581661	0.453082	normal	0.936047	-0.0326224
gene10180	LOC110756665	LOC110756665	23.7215	26.9473	26.3244	29.3905	29.7013	30.5401	45.7136	46.6374	42.989	53.65	50.8129	49.1329	39.1906	39.7869	39.9765	30.9416	29.0131	30.0774	45.2391	46.7198	46.7554	38.0614	37.8803	35.4719	1.4716e-06	0.315583	normal	4.02926e-67	1.05273	up	3.63835e-80	1.179	up	0.657159	0.0451162	normal	0.87507	-0.024381	normal	8.60969e-15	-0.435501	normal	4.01315e-17	-0.419785	normal	7.62847e-08	0.270349
gene10181	LOC110756652	LOC110756652	18.8766	19.7337	20.7604	24.2776	21.2582	22.6762	25.6475	25.7044	26.1636	31.2822	30.5782	29.497	18.6005	17.3944	17.1644	23.637	26.0236	23.629	33.3625	32.1926	32.1182	39.5406	37.055	39.7983	2.01146e-05	0.297711	normal	4.18417e-24	0.624873	normal	4.32421e-39	0.805159	normal	0.0935012	0.141857	normal	3.91025e-06	0.272481	normal	2.57047e-12	0.376628	normal	2.93412e-14	0.445258	normal	2.04997e-59	0.925035
gene10184	LOC110756668	LOC110756668	81.839	78.631	85.0806	69.073	75.3215	70.3609	42.0109	39.6764	42.8022	34.4043	37.4941	35.691	67.9552	65.1825	65.7601	62.9244	62.3593	59.3001	52.1314	53.8659	49.4415	47.0046	43.3359	42.2175	0.110877	-0.0960879	normal	1.22497e-31	-0.738709	normal	1.36561e-52	-1.00568	down	0.00399115	-0.179596	normal	0.0023102	0.259611	normal	5.36755e-05	0.327725	normal	0.0132861	-0.125556	normal	7.13931e-07	-0.306722
gene10186	LOC110756526	LOC110756526	1.61969	1.38602	1.44258	1.31326	1.13521	1.19591	1.22582	1.68116	1.3452	2.87106	2.68207	1.79253	1.37224	1.57422	1.63673	0.982716	1.4443	1.16011	1.61623	1.51698	1.75965	3.43684	2.50617	3.4182	0.41629	-0.193699	normal	0.472548	0.172086	normal	1.46912e-05	0.902453	normal	0.967398	0.0202129	normal	0.795916	0.141795	normal	0.0951001	0.375765	normal	0.0929948	-0.36726	normal	0.591725	0.141938
gene10191	LOC110756537	LOC110756537	0.282541	0.041925	0.085553	0.288541	0.161617	0.475647	0.12498	0.365708	0.359781	5.09438	6.56726	5.68162	0.185137	0	0.046607	0.504472	0.190891	0.344774	0.380222	0.142981	0.757565	14.1677	12.1059	12.9608	--	--	--	--	--	--	1.86296e-42	5.63138	up	--	--	--	--	--	--	2.49477e-18	1.20239	up	--	--	--	--	--
gene10192	LOC110756739	LOC18787046	145.983	160.051	149.118	134.607	132.621	128.218	41.6985	44.995	46.1397	41.109	34.6966	38.2482	80.3692	76.5053	83.4137	117.945	116.871	101.862	54.2453	55.2166	51.0899	25.1507	31.2832	32.0112	0.0386305	-0.106079	normal	4.8883e-137	-1.53634	down	4.17268e-157	-1.81272	down	0.000384221	-0.193652	normal	0.0442709	0.213013	normal	0.00524016	-0.338567	normal	4.07917e-21	0.469401	normal	3.54814e-16	-0.532504
gene10193	LOC110756540	LOC110756540	0.512529	0.638244	0.390294	0.272114	0.187711	0.215972	0.351918	0.400751	0.793112	1.83167	2.00156	2.44474	0.247573	0.102119	0.345115	0.331094	0.196903	0.335467	0.620403	0.622883	0.587817	9.48492	9.60685	10.642	0.0249401	-1.08384	normal	0.622889	0.250637	normal	9.3221e-16	2.1934	up	--	--	--	0.887802	0.173172	normal	5.06777e-68	2.26801	up	--	--	--	0.00466129	1.42736
gene10195	LOC110756705	LOC110756705	2.29514	2.28987	2.27762	1.64024	2.08909	1.59557	0.49169	0.145092	0.13617	0	0	0.020091	0.841042	0.398426	0.668134	0.96383	1.32211	1.1642	0.12961	0.46439	0.59791	0.035547	0	0	0.299214	-0.2743	normal	1.61018e-12	-2.88275	down	8.42522e-12	-7.439	down	0.101872	-0.580369	normal	--	--	--	--	--	--	0.0239477	0.842845	normal	0.416024	-0.590311
gene10197	LOC110756677	LOC110756677	0.892079	1.4733	0.985001	1.83065	1.67533	1.46515	0.145261	0.295381	0.294453	0	0.035348	0	0.581748	0.587053	0.758071	0.740298	1.08753	1.32822	0.164057	0.523594	0.24266	0.052471	0	0	0.0406353	0.659919	normal	7.24366e-05	-1.94095	down	4.11419e-09	-5.7764	down	0.124587	-0.611044	normal	--	--	--	--	--	--	0.0792407	0.678819	normal	--	--
gene1020	LOC110757386	LOC110757386	1.12898	1.17129	1.57666	0.600199	1.12079	1.16497	0.621494	1.38399	0.678594	0.507889	0.370439	0.98277	0.884117	1.3503	0.870904	0.450558	0.563117	0.438096	0.167825	0.407363	0.238563	0.224911	0.183368	0.067704	0.528754	-0.286973	normal	0.567797	-0.272266	normal	0.0934585	-0.793708	normal	--	--	--	--	--	--	--	--	--	0.0120114	-1.07188	normal	0.000805636	-1.84372
gene10209	LOC110756631	LOC110756631	65.0001	63.7904	64.638	93.7437	94.3949	91.7709	118.803	125.57	116.413	101.959	99.906	106.464	89.7513	92.6385	94.1107	103.491	104.126	96.8357	114.585	113.803	114.741	78.352	79.6644	75.6393	4.57252e-111	0.630415	normal	5.41866e-294	1.13929	up	3.02869e-132	0.856406	normal	2.7591e-09	0.159857	normal	9.94765e-05	-0.132557	normal	2.6889e-24	-0.372664	normal	1.14161e-06	0.121445	normal	4.61914e-36	0.35986
gene10213	LOC110756716	LOC107825453	69.6655	58.2886	59.8367	38.4985	38.5857	42.1305	32.5959	30.8422	32.9091	21.8057	24.4739	22.341	33.2958	32.4537	32.3556	36.6737	37.7319	42.7812	31.3335	33.9764	32.2662	20.9098	22.1806	18.5345	1.0757e-09	-0.556722	normal	1.43675e-13	-0.720354	normal	3.08632e-33	-1.26538	down	0.952197	0.0135218	normal	0.890831	-0.0428141	normal	0.467446	-0.12895	normal	0.0206821	0.237677	normal	0.78651	0.040285
gene10216	LOC110756770	LOC110756770	5.03513	7.06681	5.4843	4.20386	4.22429	4.55051	1.39701	2.04946	1.71727	1.60357	1.12574	0.86942	2.50648	3.34372	2.30937	4.32079	5.18626	4.55638	1.91236	1.77134	1.52544	0.827587	0.710581	0.794209	0.0801784	-0.342734	normal	3.46289e-11	-1.52182	down	4.3251e-16	-2.10075	down	0.583684	0.154068	normal	0.957439	-0.0530277	normal	0.244068	-0.582088	normal	0.000159433	0.760004	normal	0.0491114	-0.604226
gene1022	LOC110757315	LOC110757315	17.578	14.0485	15.7523	18.1243	16.547	15.0381	21.9562	20.1112	24.0552	32.1328	37.4995	35.5421	22.3141	16.4508	19.019	17.3268	19.565	16.3353	20.642	24.1257	22.7956	39.2834	42.2192	41.5813	0.235267	0.169136	normal	3.83178e-09	0.724293	normal	8.95485e-35	1.33603	up	0.437528	0.135831	normal	0.932938	-0.0307701	normal	0.0070548	0.253528	normal	0.298203	-0.135852	normal	0.0490137	0.2746
gene10224	LOC110756778	LOC110756778	95.7323	93.9243	90.9314	89.1084	84.8746	84.1309	41.3848	42.2581	41.1592	21.0898	23.2369	22.9529	58.1408	62.7143	60.0168	71.3763	70.8979	68.2156	42.506	43.0533	45.4241	18.9587	20.7063	18.3559	0.672981	-0.022914	normal	3.25725e-79	-0.928323	normal	2.75843e-210	-1.87508	down	2.22924e-08	-0.255885	normal	0.965449	0.00919837	normal	0.0851054	-0.186395	normal	9.33783e-06	0.20051	normal	7.89483e-13	-0.417711
gene10226	LOC110756785	LOC110756785	4.42619	4.1204	3.11372	3.5317	3.33879	3.60225	5.05108	3.9625	5.38853	10.5078	9.16337	9.41929	4.78788	4.24937	5.27355	2.97215	4.65941	3.18225	4.64486	4.47105	4.6156	14.739	14.4254	16.4389	0.992312	-0.00216342	normal	0.00113983	0.596705	normal	1.27372e-28	1.52259	up	0.888353	0.0495703	normal	0.69624	-0.149539	normal	1.87806e-11	0.663225	normal	0.0135079	-0.413095	normal	0.970724	0.00864267
gene10229	LOC110756788	LOC110756788	1.62688	1.99913	1.81835	4.37818	4.20684	4.24753	2.27898	1.79015	2.9858	0.168477	0.852443	0.942051	2.18398	2.73738	2.13853	2.50364	2.29786	2.8493	1.21674	1.09567	1.68975	0.577689	1.03497	0.685684	2.52022e-08	1.32846	up	0.065059	0.614008	normal	0.0126603	-1.28161	normal	0.00635558	-0.706012	normal	0.0638865	-0.877363	normal	--	--	--	0.763717	0.0951348	normal	0.0380678	-0.770221
gene1023	LOC110757296	LOC110757296	11.0122	12.1032	10.6753	14.4971	14.1285	13.8471	6.57638	8.14964	7.12892	5.0975	3.95336	4.20256	7.59718	9.50943	6.39937	11.6886	11.9885	10.594	7.57158	8.00289	7.19168	4.86481	5.80763	4.84144	7.04739e-05	0.420319	normal	0.00474372	-0.388191	normal	8.09383e-15	-1.16566	down	0.027647	-0.263717	normal	0.995465	-0.0030342	normal	0.267955	0.255934	normal	0.00013792	0.522597	normal	0.992431	-0.00260973
gene10230	LOC110756784	LOC110756784	15.5687	15.8959	14.4996	11.9432	12.7428	12.2346	8.92014	8.14687	7.06517	6.36322	6.17162	6.49816	11.8059	12.163	11.5535	11.8947	11.8446	10.8055	9.58549	10.907	8.82851	6.84474	5.56123	5.06028	0.0151923	-0.218547	normal	1.02306e-10	-0.689701	normal	1.3527e-26	-1.08776	down	0.705464	-0.0576548	normal	0.294064	0.222571	normal	0.641823	-0.0959795	normal	0.553414	-0.0579132	normal	0.0649709	-0.226366
gene10232	LOC110756794	LOC110756794	5.57721	5.23562	6.23682	7.00398	8.32242	8.48311	11.2181	11.7359	10.8512	9.53807	8.27977	10.1643	8.81111	6.49117	10.0248	9.74931	9.50462	8.96553	13.925	12.8738	12.0762	7.65187	7.92735	8.63773	0.000103787	0.579182	normal	9.16861e-22	1.22769	up	6.96266e-10	0.897611	normal	0.0686397	0.284577	normal	0.517607	0.141389	normal	0.288934	-0.178943	normal	0.371289	0.140872	normal	6.51383e-06	0.668195
gene10233	LOC110756793	LOC110756793	1.52031	2.33764	1.89432	5.4201	3.83401	4.40264	2.57448	2.11397	1.93659	3.1947	4.3942	2.88619	2.229	2.95455	2.99238	4.3756	4.1464	4.07057	1.73182	3.03823	2.29639	3.90416	4.42995	5.51024	8.16625e-10	1.33898	up	0.117447	0.439875	normal	3.31117e-05	1.04564	up	0.807407	-0.0806468	normal	0.970328	0.035627	normal	0.0842389	0.425809	normal	0.000946061	0.606054	normal	0.664682	-0.156281
gene10236	LOC110756782	LOC110756782	11.7535	12.5029	12.4413	11.4012	10.8454	11.2643	13.3873	14.9413	14.2975	23.5878	20.1384	21.8815	11.8063	10.6713	11.462	13.6571	13.0127	12.2991	14.5502	15.8877	16.2067	31.046	31.2013	31.3795	0.690201	-0.0415191	normal	2.86047e-08	0.464548	normal	8.25675e-39	1.02433	up	0.00325847	0.267861	normal	0.767563	0.0625139	normal	2.82057e-17	0.545732	normal	0.00997935	0.202766	normal	4.14411e-10	0.525381
gene1024	LOC110757360	LOC110757360	2.25325	2.63146	2.97605	1.07469	1.14729	1.18108	0.803008	0.465643	0.554402	0.203501	0.080793	0.339325	2.08529	1.33002	1.55489	1.15665	1.02921	0.894025	0.142976	0.243894	0.525028	0.041812	0.078673	0	6.16703e-05	-1.10489	down	3.49392e-08	-1.85457	down	1.97178e-15	-3.41524	down	0.867196	-0.111097	normal	--	--	--	--	--	--	0.0269344	-0.711166	normal	4.18989e-07	-2.39252
gene10241	LOC110756807	--	18.6379	20.2167	15.9958	8.1712	10.8729	10.9746	5.48896	5.2689	6.38857	2.2083	1.59071	0.992368	4.24866	3.37366	5.76611	9.36729	8.70145	9.33042	8.73174	10.0536	9.02442	1.24327	1.29036	1.26036	1.88837e-06	-0.772549	normal	1.52422e-16	-1.43023	down	1.65617e-44	-3.31327	down	0.783692	-0.0905023	normal	0.011235	0.631885	normal	--	--	--	1.31571e-06	1.01596	up	2.28017e-06	1.10152
gene10246	LOC110756799	LOC110756799	549.307	539.163	546.312	516.686	522.907	513.116	508.781	528.399	515.382	199.556	209.187	199.274	538.589	553.712	543.492	497.499	497.783	480.367	472.443	478.465	476.166	51.312	44.8961	46.9232	0.254861	0.0229723	normal	1.57311e-15	0.165847	normal	0	-1.24278	down	0.146349	-0.0347834	normal	1.23907e-15	-0.181975	normal	0	-2.05971	down	2.40505e-18	-0.166288	normal	2.33627e-11	-0.148616
gene10247	LOC110756795	LOC18774055	45.7294	47.2325	48.9551	44.9127	44.196	41.296	19.2736	23.2233	20.6186	17.7903	16.0998	12.4052	32.2893	27.1336	32.3341	39.0718	35.5202	37.5858	21.9258	27.1834	18.8063	12.6276	13.7947	12.9771	0.807829	-0.0250172	normal	8.0041e-21	-0.928789	normal	5.09624e-32	-1.43073	down	0.104266	-0.178613	normal	0.920675	0.0477619	normal	0.327549	-0.203355	normal	0.00418275	0.273475	normal	0.0099521	-0.38243
gene10248	LOC110756798	LOC110756798	37.2831	36.5046	38.7339	64.1387	64.9796	63.0659	85.868	91.2807	87.2076	95.1052	90.4154	98.0837	47.1369	45.3918	43.3398	79.6302	76.8376	76.3552	79.9446	83.9707	85.3284	77.9152	76.0248	76.5847	1.56022e-142	0.869333	normal	0	1.47228	up	0	1.51713	up	4.71754e-25	0.315399	normal	0.000243662	-0.145132	normal	2.13842e-14	-0.271468	normal	4.14583e-123	0.758911	normal	5.26417e-130	0.923371
gene10251	LOC110756857	LOC110756857	0.934422	1.17372	0.683851	1.71848	1.49222	1.4173	1.53294	2.36468	2.19122	1.7208	1.13403	1.39781	1.67276	2.17959	2.48645	1.2163	2.05172	1.06264	1.46406	1.73321	2.67506	3.95443	3.55775	3.67655	0.0990249	0.827506	normal	0.00338221	1.3504	up	--	--	--	0.946646	-0.0609916	normal	0.934236	-0.106872	normal	5.59147e-05	1.41338	up	0.183333	-0.56084	normal	0.917673	-0.0635485
gene10259	LOC110756823	LOC110756823	234.055	228.655	225.721	183.847	189.688	187.841	157.748	166.698	153.83	71.6309	68.8316	68.1381	182.184	188.257	177.893	157.567	163.031	152.733	154.338	160.085	157.073	46.54	42.2983	44.0648	1.04795e-17	-0.197085	normal	9.03121e-24	-0.285586	normal	0	-1.53865	down	6.87944e-18	-0.207412	normal	0.064293	-0.0804747	normal	2.67493e-43	-0.623172	normal	5.15296e-20	-0.230121	normal	5.15269e-08	-0.169565
gene10265	LOC110756935	LOC110756935	1.61353	1.43587	1.44962	0.891753	1.38396	1.16413	1.31295	1.76884	2.00533	2.70768	2.17147	2.51459	1.57484	1.20742	1.43217	1.11938	1.65281	1.12373	1.31757	1.59018	1.75701	3.7193	2.26474	2.55538	0.375455	-0.293641	normal	0.151545	0.41916	normal	0.000186991	0.895059	normal	0.672536	0.219551	normal	0.791071	-0.192428	normal	0.448078	0.234105	normal	0.676069	-0.1358	normal	0.622011	0.186074
gene10266	LOC110756944	LOC110756944	46.2824	45.8806	44.2127	36.5804	39.6151	39.7669	15.3394	17.0807	16.8067	15.1422	13.4483	11.5501	27.1169	24.8555	30.2345	31.4687	36.2689	32.3694	19.2551	19.2448	20.7847	8.25049	8.09996	10.0683	0.0474899	-0.13685	normal	3.22047e-56	-1.22849	down	7.4291e-64	-1.57999	down	0.0590884	-0.172718	normal	0.172875	0.206654	normal	0.00014839	-0.575268	normal	0.0010611	0.268388	normal	1.23853e-05	-0.422104
gene10267	LOC110756925	LOC110756925	9.6761	9.32891	7.90306	7.44953	6.93811	9.16664	2.67111	3.21968	2.87762	2.2541	1.99232	1.82349	3.17511	4.75062	4.19927	8.36188	6.57283	6.57823	3.11178	3.81587	3.51034	1.50805	1.14464	1.25005	0.58478	-0.0946507	normal	1.65333e-17	-1.37432	down	3.18856e-29	-1.95791	down	0.726038	-0.0920874	normal	0.686019	0.192304	normal	0.0600056	-0.609658	normal	1.27971e-06	0.806795	normal	0.550393	-0.16642
gene10271	LOC110756824	LOC110756824	8.70306	8.98368	8.69186	7.72579	7.90155	7.31002	22.9269	19.1912	20.2954	23.9816	21.3769	21.332	14.0613	10.8461	12.2767	9.99901	9.50267	9.51198	16.471	16.6019	18.201	32.0081	33.2717	34.9315	0.528177	-0.104043	normal	9.55638e-39	1.48225	up	2.83008e-44	1.51949	up	0.0151883	0.377894	normal	0.00815706	-0.346	normal	5.90467e-13	0.615249	normal	0.00299136	-0.373138	normal	3.85089e-05	0.511559
gene10272	LOC110756827	LOC110756827	1.17506	1.03812	1.39729	0.745239	0.770155	1.09445	0.421333	0.272004	0.198433	0.24985	0.132566	0.261778	0.46533	0.540552	0.385846	0.982015	0.264659	0.851371	0.242626	0.194753	0.524307	0.180319	0.073546	0.25687	0.270142	-0.366741	normal	6.38902e-06	-1.75142	down	1.52056e-08	-2.27038	down	0.70146	-0.279205	normal	--	--	--	--	--	--	0.254172	0.562856	normal	0.478869	-0.467871
gene10273	LOC110756945	LOC110756945	6.9677	8.04345	7.22823	5.41339	4.26706	5.16008	3.33824	3.21999	3.12371	2.09693	1.21602	2.17901	4.90183	5.79296	4.51788	5.43121	4.31691	4.03166	3.74665	3.36354	3.99826	1.64698	1.62985	1.66225	0.00118134	-0.497009	normal	1.62348e-09	-0.958488	normal	5.74144e-19	-1.84201	down	0.860328	-0.0589612	normal	0.788836	0.13333	normal	0.79853	-0.113694	normal	0.382344	-0.161447	normal	0.042913	-0.408603
gene1028	LOC110757250	LOC18777957	23.8754	24.7238	22.909	24.2489	20.298	22.5204	14.9324	10.9392	11.9321	10.3933	9.40695	10.5662	12.7095	18.7599	14.871	16.6973	15.7941	14.852	11.9995	14.8772	9.63983	9.72954	11.9843	10.1818	0.973578	0.00556577	normal	1.12583e-05	-0.676784	normal	4.67868e-13	-1.05085	down	0.00168668	-0.463868	normal	0.846575	-0.11147	normal	0.713231	0.0993259	normal	0.954076	0.0118097	normal	0.223492	-0.295879
gene10284	LOC110756836	LOC110756836	4.32357	4.4143	4.79774	3.87367	4.52972	4.94511	4.94193	6.02839	5.89747	13.4012	13.8078	12.875	4.75362	4.6411	3.62597	5.45402	5.52676	6.42639	5.30708	5.52195	4.5157	15.6535	17.0855	15.7116	0.691797	0.075011	normal	0.000160135	0.556491	normal	1.62839e-58	1.74851	up	0.0164894	0.423933	normal	0.495448	-0.195824	normal	0.00118024	0.300167	normal	0.00847323	0.400394	normal	0.13445	0.28439
gene10285	LOC110756905	LOC110756905	0	0	0.079358	0.172591	0.065778	0.144067	1.42421	1.26716	0.812046	12.8314	12.21	13.7414	0	0	0.086176	0.106911	0.117204	0.162036	0.537921	0.610991	0.309796	17.0895	16.4592	17.3957	--	--	--	1.12776e-10	5.68699	up	2.56291e-34	9.07895	up	--	--	--	0.0200698	-1.29598	normal	3.49057e-05	0.421521	normal	--	--	--	--	--
gene10287	LOC110756907	LOC110756907	21.3803	21.6805	21.9418	24.1222	27.0973	27.9443	39.7948	40.3322	40.5561	89.894	90.4585	87.8388	32.1538	29.3897	28.483	35.6785	32.412	30.0336	38.7705	40.5415	38.1066	122.605	119.875	120.373	7.01429e-07	0.380779	normal	5.64271e-75	1.13237	up	0	2.22763	up	1.05845e-05	0.347916	normal	0.318977	-0.0999633	normal	8.09916e-35	0.463176	normal	0.134948	0.105835	normal	6.44197e-11	0.431416
gene1029	LOC110757418	LOC110757418	9.6862	10.8183	10.4613	7.46136	5.88712	6.4857	12.8103	11.5602	11.6997	10.0715	10.0608	8.82063	11.693	13.1209	13.8707	5.786	5.31037	6.24052	13.4429	11.993	11.9305	5.6406	5.38687	4.68344	0.000670344	-0.544235	normal	0.000861743	0.458832	normal	0.601725	0.0854911	normal	0.596148	-0.156752	normal	0.982042	-0.0101555	normal	1.00531e-06	-0.849887	normal	2.16254e-17	-1.17629	down	0.9911	-0.00246844
gene10291	LOC110756916	LOC110756916	9.1688	8.952	8.9535	7.88847	6.93353	6.92242	1.39575	1.58485	1.26408	1.16992	0.690122	1.37701	2.73994	2.10532	3.47248	4.13734	5.08381	4.23939	2.4354	1.70767	1.61914	0.652778	0.893398	0.743816	0.177558	-0.219006	normal	1.09993e-30	-2.42643	down	6.12021e-33	-2.88263	down	0.000851118	-0.649838	normal	0.607665	0.380251	normal	--	--	--	0.00318767	0.686208	normal	0.209617	-0.469655
gene10293	LOC110756917	--	57.1614	58.2462	55.1229	53.4704	57.5958	50.6393	26.2303	26.0599	27.8594	18.6655	20.7118	19.2684	38.5431	34.8667	35.2654	44.5197	41.9141	39.3572	25.2237	27.6316	31.1767	15.9514	19.455	14.116	0.811286	0.0199515	normal	1.38728e-31	-0.847325	normal	2.37967e-65	-1.35486	down	7.5235e-06	-0.323635	normal	0.985593	0.00637945	normal	0.164041	-0.216061	normal	0.00539331	0.192566	normal	0.00100494	-0.322548
gene10295	LOC110756868	LOC110756868	18.952	20.6049	20.0086	27.883	25.1798	27.6239	34.8685	32.37	34.124	85.5805	86.0492	87.7276	29.8442	31.2445	32.1007	34.1677	34.8628	33.9473	38.1528	37.2095	35.8062	179.654	183.855	178.697	7.07319e-13	0.534806	normal	5.48694e-46	1.00689	up	0	2.30481	up	9.44904e-09	0.389718	normal	0.605138	0.0722494	normal	8.33156e-213	1.09106	up	0.0327084	0.126147	normal	2.28124e-06	0.302895
gene10296	LOC110756822	LOC110756822	49.364	25.9055	51.6298	23.7662	27.2568	55.3453	71.0366	30.2499	69.3047	140.827	55.5403	52.7327	37.8908	76.902	40.1231	64.9407	64.8699	26.4898	80.0014	78.3674	79.5015	96.5816	97.6204	94.961	0.816088	-0.155865	normal	0.224761	0.67149	normal	0.0609091	1.15429	normal	0.506831	0.578741	normal	0.660824	0.413808	normal	0.731921	0.246466	normal	0.974053	-0.0225341	normal	0.146261	0.662511
gene10298	LOC110756854	LOC110756854	8.61959	6.84511	9.01456	12.3799	13.4407	11.6879	10.0279	10.9922	12.5321	14.5995	15.803	15.0258	12.3361	11.4002	12.3668	13.8157	14.3664	13.3353	11.6085	10.5913	11.5619	14.4581	16.856	15.4102	6.25436e-10	0.714081	normal	7.79933e-08	0.696576	normal	1.11995e-21	1.07774	up	0.0982743	0.185821	normal	0.87365	-0.052686	normal	0.603293	0.0675624	normal	0.0281774	0.184392	normal	0.719844	-0.0494581
gene10300	LOC110756853	LOC110756853	9.51801	8.24292	8.30833	3.45392	3.35966	4.15624	4.83666	5.07538	3.5606	4.50147	6.15347	5.52449	5.39522	6.25529	6.64189	3.9252	3.55733	2.77363	6.03952	5.3465	4.74229	5.59918	5.20553	5.09653	1.88827e-19	-1.15092	down	5.4415e-07	-0.713488	normal	0.000308132	-0.50149	normal	0.85787	-0.0590388	normal	0.550177	0.198406	normal	0.994859	-0.00159546	normal	8.05216e-10	-0.849985	normal	0.463694	-0.134366
gene10301	LOC110756851	LOC110756851	15.7057	16.1361	16.5156	14.677	14.1927	13.4217	4.31835	4.19411	3.70802	1.63221	2.29569	1.8718	7.95817	6.22193	6.28664	12.0081	11.4746	10.4535	4.67389	4.81064	5.18134	1.274	1.17299	1.04762	0.140284	-0.0961654	normal	3.17458e-109	-1.74453	down	7.02666e-172	-2.87191	down	6.19896e-05	-0.278676	normal	0.268208	0.203601	normal	0.000957842	-0.701803	normal	2.42514e-17	0.711351	normal	0.000225338	-0.431948
gene10307	LOC110756881	LOC110756881	4.23785	4.2785	4.99238	3.54216	2.15956	2.65471	1.20607	1.17824	1.06903	0.666695	1.38042	0.494098	1.99707	2.75082	3.24032	2.44755	3.11742	3.14511	1.129	1.68353	1.59318	1.34921	0.743595	0.517341	0.0157172	-0.592244	normal	3.5659e-11	-1.72069	down	3.08679e-11	-2.19257	down	0.84419	0.0991331	normal	0.747005	0.288856	normal	--	--	--	0.713374	0.11046	normal	0.0191417	-0.806047
gene10308	LOC110756880	LOC110756880	154.877	156.004	160.926	120.867	119.928	124.466	59.2789	59.7808	57.2422	35.0002	39.0922	40.42	95.2565	89.4139	89.3135	97.9627	106.427	93.0404	57.7301	60.3279	56.2914	30.4775	29.7981	28.245	2.44886e-15	-0.27202	normal	1.02925e-184	-1.17985	down	4.1912e-260	-1.8581	down	3.20196e-09	-0.257761	normal	0.473471	-0.0760529	normal	2.67648e-05	-0.344376	normal	0.0218989	0.100823	normal	7.07197e-35	-0.603257
gene10309	LOC110756932	LOC110756932	12.0704	10.1242	8.13725	10.0541	8.60748	8.15039	7.14826	8.3491	7.47179	25.5226	28.3754	29.2553	7.39369	10.2306	6.78368	8.39174	8.37987	7.82986	8.80785	8.40124	8.66004	44.0365	44.82	45.5595	0.660148	-0.0842947	normal	0.330686	-0.170383	normal	2.09178e-41	1.633	up	0.700537	-0.0893137	normal	0.708096	0.12186	normal	1.00344e-23	0.718407	normal	0.954076	-0.0115608	normal	0.535238	0.135712
gene10312	LOC110756814	LOC110756814	2.77229	2.96533	2.77167	2.84751	3.37186	2.40254	3.33878	2.54158	3.04892	3.58421	3.67229	3.97945	1.14189	1.27772	1.95631	2.81374	1.5791	2.06874	1.05285	1.10235	1.67349	1.12722	1.91114	1.46477	0.622355	0.115163	normal	0.132512	0.30957	normal	0.000909083	0.583756	normal	0.241072	-0.37693	normal	1.04057e-06	-1.28177	down	9.17757e-09	-1.28764	down	0.0542159	0.546375	normal	0.752727	-0.14214
gene10315	LOC110756929	LOC110756929	4.63159	4.32672	4.2005	2.98973	2.64855	2.37182	1.67065	1.68386	2.00415	1.98942	2.29694	2.10207	2.33773	3.36969	2.62974	2.5422	2.71407	2.42926	1.70512	2.74593	1.89241	1.88123	2.0429	2.15475	4.98901e-06	-0.617212	normal	1.15693e-12	-1.0519	down	1.59378e-09	-0.855973	normal	0.946419	-0.0216125	normal	0.716741	0.184314	normal	0.865187	-0.0453908	normal	0.440625	-0.137942	normal	0.159617	-0.344623
gene10317	LOC110756913	LOC110756913	0.639905	1.68079	0.749275	1.25175	1.36901	0.871966	2.08485	2.37054	1.3434	1.11319	1.36334	1.42039	1.35226	0.861987	1.49388	1.24909	1.04847	1.16991	1.09521	0.864551	0.908427	2.02155	2.1728	2.28665	0.497725	0.295301	normal	0.00078797	1.1752	up	0.152888	0.543428	normal	0.943428	0.0437145	normal	0.0010858	-1.07739	down	0.00248933	0.763445	normal	0.770925	-0.0983269	normal	0.43271	-0.31745
gene10323	LOC110756938	LOC110756938	2.93215	2.57712	1.94937	2.29547	1.99635	1.97775	1.53957	1.65061	1.58455	0.691456	0.805034	0.915398	1.5269	1.39664	1.53812	1.64507	1.60579	1.24579	1.40073	1.8011	1.58624	0.311862	0.254129	0.352839	0.455239	-0.153218	normal	0.0388124	-0.402148	normal	2.23834e-11	-1.43981	down	0.0345042	-0.438494	normal	0.926548	-0.0566046	normal	4.6847e-05	-1.36637	down	0.980444	-0.00536865	normal	0.556642	0.149438
gene10325	LOC110756901	LOC110756901	0.263629	0.293792	0.49644	1.19963	0.912002	1.22125	0.376364	0.716283	0.375374	2.18889	1.31287	1.57464	0.874116	1.08404	1.09004	1.23179	1.26331	1.47978	0.440192	0.41596	0.665477	4.36273	4.23832	3.04359	5.5182e-07	1.74432	up	0.158353	0.710267	normal	1.58117e-13	2.43663	up	0.429583	0.293576	normal	0.99769	-0.0053697	normal	1.15338e-08	1.22366	up	0.161879	0.362029	normal	0.00823952	-0.95154
gene10327	LOC110756843	LOC110756843	0.808984	1.46867	0.437451	1.41877	1.04236	0.984647	0.469221	0.615801	0.35265	1.20746	0.611608	1.32803	0.482759	0.82239	0.335702	1.20087	0.97422	1.92645	0.326073	0.325248	0.693438	0.872241	1.37454	1.43975	0.629039	0.239573	normal	0.22521	-0.649932	normal	0.45269	0.35104	normal	0.551301	0.33669	normal	--	--	--	0.705698	0.202674	normal	0.00525301	1.11535	up	--	--
gene10329	LOC110756844	LOC110756844	17.9552	15.7283	17.9799	15.5956	16.7127	16.2897	21.1975	20.731	19.1689	29.8086	31.5809	32.3734	20.6954	20.3599	23.2408	16.4129	14.9955	17.1406	21.0484	21.6826	19.9956	45.6484	40.7314	38.2113	0.938135	0.00990378	normal	1.25195e-07	0.482557	normal	8.1106e-37	1.04451	up	0.841517	0.0370174	normal	0.936208	-0.0218521	normal	8.94582e-09	0.436859	normal	1.3262e-06	-0.421845	normal	0.91404	0.0143905
gene10331	LOC110756842	LOC110756842	1.40477	0.94431	1.05792	1.19999	1.1742	0.899656	0.077639	0	0.029345	0.176288	0.132625	0.569305	0.246621	0.446891	0.405435	1.11843	0.47227	0.941329	0.309727	0.270767	0.348727	0.369956	0.345695	0.621279	0.891175	0.0557959	normal	2.74819e-11	-4.37176	down	0.000704972	-1.69031	down	0.552933	-0.358293	normal	--	--	--	--	--	--	--	--	--	--	--
gene10334	LOC110756841	LOC110756841	1.3838	0.77632	0.828028	0.683304	0.21882	1.07606	0.251216	0.102828	0.249095	0.155893	0.057424	0	0.47453	0.069229	0.572296	0.481417	0.444277	0.519272	0.204235	0.214377	0.114185	0	0.02801	0.019745	0.364411	-0.485268	normal	3.27117e-05	-2.0392	down	2.13133e-08	-3.58419	down	0.619695	-0.40807	normal	--	--	--	--	--	--	0.574512	0.369494	normal	--	--
gene10336	LOC110756830	LOC110756830	12.5801	10.9003	13.2905	12.6494	12.7522	10.8952	4.02362	3.46868	2.80669	10.1246	10.4185	9.79257	7.71402	8.52648	9.05725	11.8034	11.1857	11.619	4.71186	4.48609	5.0459	15.0823	14.2871	14.0578	0.537464	0.079174	normal	4.28824e-28	-1.5938	down	0.44664	-0.0923542	normal	0.877886	-0.0304078	normal	0.117533	0.405432	normal	1.89761e-08	0.543796	normal	1.22471e-05	0.434811	normal	5.25751e-09	-0.780305
gene10351	LOC110756910	LOC110756910	2.25784	2.08799	2.46071	2.69726	1.95842	1.98734	1.85383	1.93933	2.13235	3.29869	3.80133	2.71237	2.89921	2.13862	2.12829	2.89955	2.9741	1.98752	2.0803	2.37002	2.20934	4.42089	3.99248	5.43463	0.769008	0.0641802	normal	0.828078	0.0432033	normal	1.09929e-05	0.713508	normal	0.26704	0.277993	normal	0.807924	0.106866	normal	0.00135663	0.521711	normal	0.558961	0.11458	normal	0.826925	-0.0563005
gene10354	LOC110756816	LOC110756816	1.94242	2.50945	2.42488	2.51877	3.48061	2.95297	3.78776	2.52655	2.25647	5.22396	4.86066	4.43001	2.18711	2.78914	1.56695	1.93986	2.47085	2.0074	3.09711	2.52998	2.97465	5.99706	6.02865	5.27388	0.0218518	0.4775	normal	0.0184322	0.558341	normal	1.18127e-13	1.26116	up	0.0731773	-0.440353	normal	0.935683	-0.0567642	normal	0.078758	0.279521	normal	0.855679	-0.0514666	normal	0.098779	0.435277
gene10360	LOC110756876	LOC110756876	14.8021	14.512	14.7236	12.7811	11.8734	11.1152	8.10641	7.24245	8.85535	3.85504	4.29824	4.11895	9.43872	9.96115	10.3422	10.1757	10.9693	9.47924	8.75282	9.09325	8.59434	2.52232	2.29587	2.41411	0.00911903	-0.202437	normal	4.13341e-12	-0.621237	normal	2.21968e-73	-1.6575	down	0.0704274	-0.185443	normal	0.813554	0.0658538	normal	8.44398e-07	-0.735057	normal	0.793357	0.0249856	normal	0.253795	-0.12071
gene10362	LOC110756878	LOC110756878	136.046	136.839	133.716	359.996	366.242	359.761	387.681	388.093	393.808	839.429	791.002	791.231	215.228	218.708	225.788	474.848	484.334	463.938	397.577	390.251	384.732	1036.98	1046.25	1034.85	0	1.5145	up	0	1.76477	up	0	2.75788	up	2.5167e-130	0.428815	normal	0.121839	-0.0570641	normal	1.18256e-56	0.39211	normal	0	1.09198	up	7.30741e-304	0.878269
gene10366	LOC110756861	LOC110756861	11.8173	10.6634	11.1242	17.3879	15.8305	16.1448	16.0482	17.2418	17.6215	26.2291	26.4084	25.6413	13.3969	14.1329	13.7798	18.611	20.2227	18.2658	16.1963	19.0753	18.31	23.2341	22.5424	22.0634	2.07699e-16	0.652601	normal	5.6691e-25	0.840098	normal	6.83038e-86	1.40407	up	0.00192814	0.248701	normal	0.960754	0.0138613	normal	0.00785509	-0.179089	normal	7.05103e-12	0.449685	normal	4.38485e-07	0.424275
gene10367	LOC110756873	LOC110756873	29.4856	29.202	29.9807	25.5405	25.237	23.8317	9.1136	7.51408	8.26389	14.5094	11.189	11.5351	21.0757	20.2463	20.5988	20.6625	23.2908	21.8835	10.0186	10.3613	10.9581	12.7812	12.4083	10.9899	0.0121737	-0.151751	normal	2.91583e-85	-1.58983	down	5.53576e-34	-1.06845	down	0.101155	-0.141596	normal	0.0774062	0.269885	normal	0.945713	-0.0125509	normal	0.326282	0.0708782	normal	4.6497e-35	-0.933544
gene10368	LOC110756875	LOC110756875	157.354	158.881	153.518	145.125	141.679	129.045	52.7857	56.5107	60.5253	34.6205	38.3937	38.9459	91.1965	85.8423	84.242	120.067	116.947	110.205	64.1894	61.6494	66.7924	33.0713	31.4893	33.5141	0.129737	-0.0787213	normal	3.19132e-106	-1.22662	down	7.27495e-220	-1.88406	down	2.42251e-05	-0.221618	normal	0.334684	0.12036	normal	0.111912	-0.164299	normal	1.01886e-19	0.39206	normal	5.927e-11	-0.391913
gene10378	LOC110756898	LOC110756898	38.9185	34.1734	43.2218	36.5804	36.4967	38.0459	22.7585	25.2067	24.1689	50.6884	48.8236	43.3731	32.1573	29.8823	26.2328	30.6079	24.9131	27.0698	28.828	26.6591	25.2651	72.3928	73.0594	64.9444	0.773329	0.0317922	normal	4.57603e-06	-0.448024	normal	1.64695e-07	0.481013	normal	2.87616e-05	-0.389454	normal	0.617457	0.102332	normal	2.04839e-15	0.585816	normal	0.279802	-0.114755	normal	0.540435	-0.0808405
gene1038	LOC110757167	LOC110757167	10.3519	10.2403	11.3012	10.9891	10.2414	10.1342	16.5173	17.9859	17.3817	25.4029	23.9083	26.7079	15.0518	13.6398	13.906	11.8259	11.2476	11.3941	15.8333	17.6955	18.121	29.064	30.4655	31.4736	0.413189	0.0730077	normal	2.73485e-44	0.941809	normal	3.63097e-107	1.43622	up	0.0500025	0.174372	normal	0.672364	-0.0665308	normal	6.05503e-07	0.287262	normal	2.43532e-07	-0.3233	normal	6.2046e-06	0.326906
gene10382	LOC110756826	LOC110756826	6.79046	8.51949	6.05682	4.12768	3.32398	4.37173	7.47071	7.70568	7.41847	7.96883	7.87019	7.84688	8.29752	7.2074	8.39356	4.05393	3.36013	3.04621	8.08089	7.38489	7.58122	5.97811	6.10786	6.45236	4.89089e-05	-0.756244	normal	0.0526472	0.321922	normal	0.0429809	0.331741	normal	0.695364	-0.136561	normal	0.93741	-0.0346191	normal	0.0420347	-0.326624	normal	8.09124e-16	-1.20504	down	0.986216	-0.00396485
gene10384	LOC110756927	LOC110756927	6.84455	6.14457	7.28414	8.13425	9.04591	7.99692	26.0233	30.6598	27.1208	49.218	52.9777	47.0797	6.29468	5.86887	6.16469	11.2459	7.8978	9.5434	27.3968	25.3717	22.8792	46.3259	40.6679	39.4543	0.00452312	0.409473	normal	6.47501e-110	2.28673	up	3.97896e-256	3.06398	up	0.260323	0.227601	normal	0.110271	-0.207257	normal	0.00821042	-0.212701	normal	1.50269e-05	0.627001	normal	1.0252e-88	2.09128
gene1039	LOC110757323	LOC110757323	0.439356	0.522471	1.10308	0.191463	0.65212	0.166537	0.096894	0.518215	0.46818	1.85099	2.00139	2.1114	0.279163	0.825589	0.399799	0.232131	0.291999	0.119709	0.124733	0.438765	0.683996	4.78881	5.02274	4.5667	--	--	--	--	--	--	0.000139523	1.69839	up	--	--	--	--	--	--	3.47857e-07	1.30015	up	--	--	--	--	--
gene10391	LOC110756974	LOC110756974	4.41311	2.8789	4.27712	3.55822	2.90637	4.01974	2.78397	1.70889	1.54811	1.79579	1.73931	1.30851	2.1591	2.51637	2.45406	3.88909	4.78864	4.04026	1.92518	1.25489	1.61546	1.21418	1.79434	2.31735	0.900395	-0.040301	normal	0.0217577	-0.693023	normal	0.000166474	-1.06221	down	0.287621	0.313149	normal	0.585599	-0.390151	normal	0.743001	0.165958	normal	8.61484e-05	0.8161	normal	0.133677	-0.518174
gene10394	LOC110756996	LOC110756996	20.7408	19.7319	18.6183	24.7602	22.5931	25.1155	52.4532	50.2758	46.0962	47.0783	47.3069	49.8691	30.2483	27.6142	32.7136	25.7992	23.3984	20.0475	38.4276	47.387	41.8489	42.806	44.5464	42.3703	0.000182758	0.391838	normal	3.61114e-74	1.57195	up	8.13874e-66	1.47095	up	0.894432	-0.0277027	normal	0.0108623	-0.280328	normal	0.154315	-0.125838	normal	2.27991e-05	-0.403454	normal	2.13398e-08	0.54531
gene10396	LOC110757026	LOC110757026	3.40293	4.55155	3.80971	4.2014	4.91133	4.54141	7.18487	7.44784	6.23294	8.95952	8.28067	8.23834	6.49159	6.92818	6.65776	6.03103	6.45458	4.8568	5.99565	7.46306	7.49345	9.42169	8.20741	8.43374	0.0935462	0.310161	normal	1.30917e-11	1.06208	up	1.33256e-18	1.29316	up	0.0352782	0.383403	normal	0.90524	-0.0527421	normal	0.722329	0.0620011	normal	0.0997537	-0.226874	normal	0.554071	0.110157
gene10397	LOC110757034	LOC18768433	202.865	203.002	212.674	218.837	216.456	211.542	103.231	99.5794	96.8728	73.6763	66.8661	65.559	129.965	121.809	120.618	168.727	172.005	162.848	111.345	107.062	101.4	62.1891	58.4169	55.0861	1.19663e-05	0.161658	normal	2.98421e-70	-0.804985	normal	2.86886e-151	-1.40192	down	5.06e-19	-0.322541	normal	0.837835	0.0332777	normal	0.013706	-0.202673	normal	1.32989e-27	0.417406	normal	0.0035164	-0.171341
gene10401	LOC110757039	LOC110757039	141.02	139.906	146.977	136.526	128.008	127.222	62.7033	57.3259	61.6821	40.3658	42.5511	41.9443	87.0607	88.4548	87.7628	108.517	112.457	99.036	59.0679	63.9805	60.9431	35.123	35.2565	34.5224	0.550331	-0.0299651	normal	3.75595e-86	-0.99426	normal	7.95696e-210	-1.59264	down	3.30301e-08	-0.253379	normal	0.804842	-0.0430604	normal	0.00385046	-0.224135	normal	2.48815e-11	0.263976	normal	1.29793e-19	-0.468107
gene10402	LOC110757027	LOC110757027	24.9785	23.3918	23.7087	11.9337	12.2959	12.2236	9.42106	7.95774	10.3737	11.9387	11.1279	13.0295	8.60075	8.61989	9.13935	14.5258	13.8562	14.6095	10.1016	10.9239	9.54421	11.7826	10.5535	11.0572	1.44439e-34	-0.878221	normal	1.30972e-30	-1.12717	down	7.07669e-22	-0.807077	normal	0.00477603	0.274527	normal	0.827087	0.0748135	normal	0.523434	-0.0880146	normal	2.80736e-16	0.688918	normal	0.0252546	0.262473
gene10404	LOC110756962	LOC110756962	1.31144	0.972638	1.40609	4.45416	3.76955	3.40533	3.84472	4.62277	3.29299	4.18316	4.13759	6.06043	1.74876	2.0302	1.89647	4.90271	4.08181	5.565	2.97033	2.66764	3.89145	3.1547	5.54458	4.30646	4.61665e-14	1.73935	up	1.9499e-15	1.89564	up	6.64756e-19	2.13062	up	0.134036	0.362515	normal	0.318977	-0.361484	normal	0.728181	-0.11443	normal	3.18086e-12	1.33508	up	0.00157619	0.789539
gene10405	LOC110756977	LOC110756977	0.286716	0.148569	0.355749	0.708494	0.701207	0.589459	0.393495	0.284112	0.322305	0.089844	0.175268	0.370735	0.204848	0.154526	0.21353	0.695337	0.346472	0.515142	0.308478	0.114068	0.242741	0.391324	0.133066	0	0.00115602	1.41163	up	--	--	--	--	--	--	0.598231	-0.3139	normal	--	--	--	--	--	--	--	--	--	--	--
gene10410	LOC110757037	LOC110757037	24.4248	24.3691	24.1011	33.5677	32.1769	34.722	15.2644	15.655	16.8401	6.55977	7.53945	7.08032	18.5299	18.8747	18.2765	30.9048	31.9783	27.3865	17.2206	15.9756	18.5718	3.12167	3.33058	3.29235	1.83698e-26	0.559882	normal	7.44516e-08	-0.369068	normal	2.25891e-87	-1.59767	down	0.101076	-0.116022	normal	0.804542	0.0544985	normal	5.74229e-17	-1.09266	down	1.36854e-37	0.678853	normal	0.569272	-0.0577057
gene10413	LOC110757025	LOC110757025	7.07147	7.73564	6.95477	7.46205	7.15344	6.92379	13.871	14.1379	13.0751	27.4343	26.9183	28.2547	8.2636	8.40663	8.98367	8.60898	7.51525	7.10072	13.0585	14.6819	14.9157	38.4561	38.7658	37.1428	0.605342	0.0819584	normal	1.3733e-25	1.15463	up	9.72522e-118	2.1057	up	0.451507	0.146054	normal	0.98902	-0.0055045	normal	1.60281e-14	0.496431	normal	0.208872	-0.160839	normal	7.44286e-13	0.782144
gene10414	LOC110756982	LOC110756982	0	0	0	0.135158	0	0	0	0.219225	0.218973	1.06406	0.57812	0.378082	0	0	0	0.036036	0.025626	0	0.236773	0.19101	0.056432	5.30278	4.89225	4.97536	--	--	--	--	--	--	--	--	--	--	--	--	--	--	--	1.0036e-22	2.91756	up	--	--	--	--	--
gene10420	LOC110757015	LOC110757015	81.8619	83.5676	84.4135	102.165	102.407	100.545	122.152	120.309	121.457	170.579	169.941	165.162	107.895	104.248	107.984	107.702	114.562	105.798	114.37	112.565	117.819	195.561	199.575	196.768	3.27651e-25	0.385191	normal	9.66122e-92	0.782817	normal	4.46496e-221	1.2007	up	0.000610308	0.143378	normal	0.00298159	-0.139049	normal	8.71785e-14	0.254421	normal	0.660465	0.0180934	normal	9.64876e-05	0.155276
gene10422	LOC110757020	LOC110757020	0.029256	0.034085	0	0.164576	0.232698	0.092474	0.272921	0.306532	0.018337	5.4611	6.25966	5.53031	0	0.169931	0.05997	0.069781	0.38753	0.216931	0.722908	0.145168	0.331477	16.4001	17.447	16.7229	--	--	--	--	--	--	1.5757e-24	7.79255	up	--	--	--	--	--	--	1.96514e-40	1.57578	up	--	--	--	--	--
gene10431	LOC110756978	LOC110756978	81.8093	85.1956	84.5101	108.697	108.42	104.972	226.59	231.275	233.939	232.397	234.134	240.042	176.182	176.111	181.65	130.617	126.67	120.047	256.76	255.441	260.015	323.893	333.176	327.852	1.73039e-44	0.453665	normal	0	1.6997	up	0	1.67359	up	1.00462e-18	0.266825	normal	0.00233901	0.0979208	normal	2.06139e-74	0.506457	normal	3.42571e-115	-0.51828	normal	1.04205e-130	0.58082
gene10433	LOC110757046	LOC110757046	14.8854	16.0378	17.1053	20.2615	19.035	18.3477	39.0806	44.5839	35.1066	39.6606	36.5897	39.949	29.5388	29.8813	30.4268	22.2967	21.9264	20.0368	42.7593	42.3652	41.8728	52.517	53.0578	55.3561	9.0509e-06	0.360766	normal	2.31599e-83	1.54445	up	6.42641e-97	1.4572	up	0.0198417	0.194462	normal	0.851772	0.0377282	normal	9.79126e-21	0.497721	normal	1.75367e-20	-0.500548	normal	1.36016e-26	0.547791
gene1044	LOC110757548	LOC110757548	2.29332	2.17081	2.60642	1.87009	1.77468	1.73868	0	0	0	0.061683	0.309058	0.311908	0.167644	0.220986	0.317015	1.35289	1.3342	1.13977	0.286452	0.363008	0.169799	0.559358	0.608767	0.449694	0.238219	-0.29638	normal	8.96514e-14	-9.30842	down	2.86747e-15	-3.15668	down	0.18735	-0.446336	normal	--	--	--	--	--	--	6.33303e-10	2.39094	up	--	--
gene10440	LOC110756967	LOC110756967	1.78012	2.68368	2.58331	6.43105	6.82659	5.06108	1.74246	2.67871	2.64915	2.5509	2.07229	2.53201	2.674	2.62425	2.04568	4.6234	5.25851	5.31542	2.62757	3.0005	3.08152	1.38267	1.59679	1.02935	2.52641e-16	1.46758	up	0.366805	0.243568	normal	0.416938	0.202673	normal	0.265958	-0.229072	normal	0.604121	0.241737	normal	0.00270145	-0.803182	normal	1.05065e-10	1.02647	up	0.225018	0.294445
gene10441	LOC110756990	LOC110756990	73.4223	78.4894	80.5138	73.065	72.7661	70.5714	39.6951	42.594	42.064	33.0006	28.9558	27.9927	52.1773	51.1481	52.7315	62.6689	63.9	57.1899	43.4478	43.8601	44.5869	29.773	25.1063	27.2005	0.865803	-0.00885471	normal	1.06866e-46	-0.661747	normal	7.05778e-93	-1.18563	down	4.81073e-07	-0.193741	normal	0.862094	0.0250409	normal	0.260379	-0.106203	normal	1.93024e-10	0.219731	normal	1.20571e-05	-0.192694
gene10442	LOC110756994	LOC110756994	158.414	157.879	153.958	94.8225	94.8407	96.0256	95.1026	97.364	96.3066	48.4886	47.487	49.0975	107.44	106.281	109.105	84.092	82.3372	74.0935	91.9573	90.9653	95.0296	35.3446	37.3172	35.014	1.25769e-119	-0.621605	normal	2.88258e-55	-0.463087	normal	0	-1.51288	down	2.25541e-09	-0.209862	normal	0.00687733	-0.11578	normal	2.64366e-15	-0.402367	normal	1.28173e-55	-0.44181	normal	4.56866e-07	-0.167529
gene10443	LOC110756981	LOC110756981	5.28972	4.61624	4.87948	0.649087	1.18349	0.892658	0.76284	2.0528	1.37189	0.462362	0.546066	0.371123	2.20133	2.03936	2.31907	1.12582	1.14991	0.79831	1.41611	1.2871	1.74202	0.208355	0.41647	0.668954	5.33256e-26	-2.33971	down	1.95086e-09	-1.57426	down	1.33484e-36	-3.21684	down	0.722976	0.216362	normal	0.982249	0.0261498	normal	--	--	--	6.39436e-06	-1.10436	down	0.0723848	-0.512948
gene10444	LOC110756960	LOC110756960	1.15452	1.18429	1.44371	1.02233	2.04396	1.26747	0.534826	0.577972	0.762751	0.766208	0.574401	1.41329	0.65489	0.760195	0.873895	1.66594	1.75402	1.30247	0.550115	0.65182	0.807696	0.90642	0.866535	0.715641	0.415262	0.287016	normal	0.0303701	-0.750359	normal	0.477853	-0.280453	normal	0.75039	0.162451	normal	0.989374	0.0196556	normal	0.854078	-0.110029	normal	0.000198089	1.01005	up	0.782078	-0.149252
gene1045	LOC110757557	LOC110757548	2.09417	1.61619	1.65179	1.93604	1.33684	1.66228	0	0	0	0.115431	0.149456	0.158664	0.165249	0.359773	0.33138	1.1127	1.02778	1.34053	0.17855	0.236655	0.222829	0.408955	0.376775	0.49594	0.969357	-0.0155884	normal	2.96472e-11	-8.51403	down	9.10901e-12	-3.39624	down	0.307869	-0.464741	normal	--	--	--	--	--	--	1.57357e-05	1.96734	up	--	--
gene10454	LOC110756968	LOC110756968	5.33306	4.99513	5.02146	3.97843	3.84624	4.00649	2.62665	2.56559	2.55793	1.49815	1.82007	1.72227	2.97111	3.25354	2.6477	4.37223	3.34187	3.3071	1.66968	3.25376	2.02651	1.07879	1.38855	0.838995	0.0430236	-0.278782	normal	4.39276e-07	-0.747345	normal	1.11649e-17	-1.41734	down	0.828859	-0.0628259	normal	0.705781	-0.211447	normal	0.0562134	-0.579349	normal	0.0860073	0.292129	normal	0.29629	-0.302258
gene10455	LOC110757044	LOC110757044	9.3657	10.6143	10.9606	8.23218	8.74782	6.84178	1.58598	1.44843	1.90383	0.93469	0.618218	0.645897	3.65802	3.72211	5.14339	5.76178	6.97369	6.13908	2.46912	1.50746	2.20131	0.460601	0.763706	0.720673	0.0122666	-0.280885	normal	3.45893e-69	-2.39928	down	8.14693e-109	-3.62129	down	0.0377991	-0.296789	normal	0.617925	0.256206	normal	0.782421	-0.147453	normal	2.49587e-05	0.576825	normal	2.86325e-06	-0.968859
gene10456	LOC110756963	LOC110756963	15.7297	16.514	18.633	9.40992	11.0315	11.4595	8.89166	6.40843	6.25798	4.75828	6.33872	5.54938	12.9791	12.4858	11.1407	10.1638	8.97794	9.56613	8.64099	7.03848	8.32357	4.0109	4.76842	3.89346	2.17818e-08	-0.577311	normal	2.91706e-14	-0.997514	normal	1.20931e-30	-1.42548	down	0.520396	-0.113716	normal	0.831789	0.0931291	normal	0.0634275	-0.36488	normal	0.000226793	-0.370897	normal	3.2084e-06	-0.562115
gene10459	LOC110756976	LOC110756976	1.57737	1.45023	2.05676	3.19093	3.18115	2.84582	0.684766	0.914452	1.02779	0.345495	0.190748	0.21153	0.861102	0.718497	0.89071	2.78021	2.65515	3.22423	1.02358	1.55148	0.832602	0.161227	0.288032	0.226225	1.5119e-06	0.953898	normal	0.0171178	-0.709143	normal	1.48243e-12	-2.56412	down	0.878161	-0.0521963	normal	0.67795	0.321306	normal	--	--	--	1.58226e-17	1.79057	up	0.181594	0.520828
gene10461	LOC110757049	LOC110757049	7.15835	7.14512	7.40824	5.07251	7.30381	7.85799	3.50218	4.23848	4.09623	2.83088	2.48997	3.23793	6.35601	6.00845	6.09723	5.63033	4.81422	6.32727	3.34369	3.89174	4.8129	3.17201	2.62194	3.53264	0.983008	-0.00452327	normal	2.70593e-05	-0.632166	normal	9.75749e-13	-1.15914	down	0.373308	-0.229647	normal	0.954488	-0.0364077	normal	0.610077	0.151645	normal	0.331912	-0.154962	normal	0.00144918	-0.565172
gene10468	LOC110757038	LOC110757038	0.858786	0.884605	0.973604	1.17928	1.19478	0.855821	1.37948	1.48876	1.84612	1.7741	1.69618	1.0147	1.10597	1.07492	1.0829	1.06088	1.10863	1.09247	1.63063	1.09823	1.41747	1.66802	0.774681	1.45818	0.456827	0.324245	normal	0.00374647	1.01983	up	0.0186378	0.895603	normal	0.930007	0.0645763	normal	0.756574	-0.253345	normal	0.759601	-0.172656	normal	0.968425	-0.0168031	normal	0.380282	0.383402
gene1047	LOC110757277	LOC110757277	6.72148	9.32618	7.56771	8.36799	8.59166	8.12372	8.54372	9.00039	8.1496	24.9536	25.6455	26.2519	11.5702	9.93064	12.3046	7.28126	6.87381	6.20389	7.32555	7.69233	5.75335	50.8944	60.4316	53.7651	0.259311	0.183876	normal	0.0190389	0.361915	normal	9.82613e-63	1.8789	up	0.112978	-0.263375	normal	0.0776034	-0.365065	normal	7.48755e-55	1.12977	up	4.88902e-10	-0.73733	normal	1.7632e-05	-0.63962
gene10475	LOC110757057	LOC110757057	0.043252	0	0	0	0	0	0	0	0.026962	0.039697	0.065008	0.373462	0	0	0	0	0	0	0	0	0.030315	0.69708	1.25907	0.729455	--	--	--	--	--	--	--	--	--	--	--	--	--	--	--	0.000489748	2.46723	up	--	--	--	--	--
gene10477	LOC110757069	LOC110757069	0.136058	0.082624	0.145022	0.075237	0	0.072131	0.378394	0.338127	0.366581	0.481671	0.852674	0.185003	0.524942	0.281902	0	0.145958	0.0837	0	0.28881	1.08002	0.558158	3.0833	4.50992	2.48425	--	--	--	--	--	--	--	--	--	--	--	--	--	--	--	1.72807e-11	2.61714	up	--	--	--	--	--
gene10489	LOC110757065	LOC110757065	27.109	29.2411	28.0046	23.2847	24.2783	24.9779	14.0401	14.1249	12.9165	12.2769	12.0152	12.6879	16.2397	16.9157	16.6191	23.7051	22.5464	22.8756	14.4287	16.4199	16.3016	12.5065	11.6667	10.8851	0.0328182	-0.120984	normal	3.142e-39	-0.798536	normal	7.31553e-59	-1.00632	down	0.750498	-0.0311533	normal	0.270557	0.139308	normal	0.6699	-0.0497049	normal	2.13353e-18	0.45562	normal	0.781415	-0.0292712
gene1049	LOC110757408	LOC110757408	10.3417	11.0862	11.2656	8.53475	6.33932	7.88662	1.00825	0.414687	0.889609	0	0.611481	0	2.32488	2.88917	2.22206	7.03157	6.29288	5.52351	2.7024	2.16302	1.00422	0	0.489003	0.151521	0.0698443	-0.424238	normal	2.17172e-22	-3.56159	down	0.00205149	-5.4504	down	0.556819	-0.230673	normal	--	--	--	--	--	--	8.98722e-06	1.31854	up	0.663175	-0.291014
gene10493	LOC110757076	LOC110757076	4.40095	5.99894	5.26386	4.029	3.08169	4.17664	5.4257	4.86225	3.49219	7.01336	8.03781	6.10942	4.91436	4.70945	3.16294	4.51725	3.80794	3.25585	3.51549	3.58264	3.93383	11.3626	10.4517	8.87684	0.0263481	-0.383537	normal	0.948377	0.0140478	normal	3.50085e-05	0.605481	normal	0.808057	0.0764222	normal	0.188521	-0.333107	normal	0.000253928	0.491899	normal	0.471361	-0.13703	normal	0.591674	-0.126911
gene10494	LOC110757063	LOC110757063	5.6355	5.36722	6.7434	4.34492	2.67587	3.33733	1.0149	0.749104	1.43184	1.60887	1.82365	1.66158	1.50325	2.30359	2.75732	3.60689	4.73011	3.82002	1.43596	1.17172	1.76584	1.93703	1.49437	1.41711	0.00574346	-0.678718	normal	8.78252e-14	-2.22268	down	4.46952e-10	-1.6093	down	0.496146	0.269464	normal	0.702288	0.39573	normal	0.945172	-0.0410393	normal	0.00168025	0.86733	normal	0.243745	-0.530939
gene10496	LOC110757080	LOC110757080	11.8904	13.784	13.069	29.9593	34.2009	31.047	13.1045	12.5159	12.9499	15.6344	17.1486	16.5087	13.2125	15.4401	14.3111	26.7557	25.8013	23.1663	16.7393	16.2481	14.4467	19.9914	20.1108	19.1342	1.28148e-72	1.39255	up	0.0241038	0.233154	normal	3.38497e-08	0.530811	normal	7.72495e-05	-0.291302	normal	0.0744599	0.237978	normal	0.000994385	0.291779	normal	2.40087e-27	0.798974	normal	0.0964079	0.190782
gene10499	LOC110757064	LOC110757064	0.809544	1.22219	1.15452	1.00295	0.605657	1.03469	0.779414	0.84667	0.612509	0.326501	0.614148	0.229948	0.775908	0.552379	0.918072	0.654273	0.844847	0.591561	0.60572	0.470211	0.318682	0.192367	0.142246	0.26747	0.689148	-0.164452	normal	0.49739	-0.258674	normal	0.00480003	-1.23862	down	0.59629	-0.302519	normal	0.279587	-0.726936	normal	--	--	--	0.768384	-0.123616	normal	0.216305	-0.621625
gene105	LOC110753839	LOC110753839	1.91216	2.15463	2.04455	2.02413	2.33086	1.71215	1.23454	1.30846	1.07784	2.44282	2.50485	1.45468	1.35873	1.37362	1.32623	1.28896	1.1264	1.25667	2.44375	2.6514	2.936	4.15995	4.34997	5.28085	0.809946	0.0807489	normal	0.109189	-0.507958	normal	0.432944	0.250394	normal	0.0561024	-0.68268	normal	0.000624596	1.07844	up	7.42285e-06	1.12742	up	0.641627	-0.165653	normal	0.000188806	1.02861
gene10502	LOC110757061	LOC110757061	3.62625	3.44431	4.99592	3.2603	2.69062	2.77443	1.02926	1.14572	1.67745	0.901489	0.698435	0.703361	2.00855	1.66363	2.35951	2.27546	2.48143	2.60001	1.37477	0.669444	1.27057	0.751122	0.779724	0.963773	0.104972	-0.368619	normal	1.3727e-07	-1.39824	down	1.16523e-15	-2.19066	down	0.527182	-0.210927	normal	0.769479	-0.282926	normal	0.816694	0.139822	normal	0.289536	0.266047	normal	0.0253847	-0.816435
gene10508	LOC110757095	LOC110757095	7.75157	6.01809	7.01216	6.89499	7.69353	6.91106	4.03672	3.07455	3.57831	1.2799	2.01452	1.32257	5.63381	6.37905	5.37149	7.19473	4.97634	5.40095	3.74812	3.88931	3.92999	1.39542	0.453148	0.593594	0.374004	0.146803	normal	8.17736e-05	-0.711919	normal	9.8801e-20	-1.98242	down	0.243177	-0.253679	normal	0.935325	0.0512352	normal	0.0741933	-0.88102	normal	0.971398	-0.00746029	normal	0.00242716	-0.538452
gene1051	LOC110757043	LOC110757043	27.2538	25.1127	23.6034	8.50418	7.10295	7.91547	6.68124	6.82283	6.06992	1.90465	2.64477	2.70967	15.6127	14.2062	12.7322	6.63716	6.3299	6.48974	6.1606	6.39554	8.29378	0.365626	0.86481	0.53754	1.21894e-74	-1.59147	down	3.29593e-80	-1.71581	down	6.4814e-157	-3.19681	down	0.124074	-0.236204	normal	0.946896	0.0312189	normal	4.94383e-10	-2.00485	down	3.58712e-33	-1.14675	down	1.60264e-15	-0.980547
gene10510	LOC110757168	LOC110757168	3.5496	4.54968	4.99159	4.15269	3.06456	2.5576	5.84516	6.49584	6.53995	17.4696	17.2442	16.327	5.02445	5.23707	4.77069	2.58431	3.38313	4.3333	6.12494	4.89893	7.01782	23.7825	20.1831	20.3486	0.244757	-0.322048	normal	0.00010793	0.768169	normal	2.29132e-48	2.1407	up	0.830302	0.112103	normal	0.795602	-0.129634	normal	0.00144075	0.360398	normal	0.0126803	-0.565144	normal	0.188079	0.309194
gene10519	LOC110757098	LOC110757098	0.816196	0.445382	0.628636	1.11134	0.915662	1.19537	0.564407	1.17064	0.818271	0.615276	1.24954	1.09677	0.817366	0.479922	0.496506	1.24213	1.08156	1.66662	0.769222	1.11035	0.843364	0.682419	1.24094	1.06232	0.00611896	0.860629	normal	0.0771998	0.667207	normal	0.0228524	0.82773	normal	0.346534	0.34897	normal	0.972626	0.0394883	normal	0.945172	0.0376041	normal	0.000117892	1.12994	up	0.0902705	0.648832
gene10520	LOC110757156	LOC18777710	256.17	237.358	258.559	232.028	229.036	220.561	104.861	107.106	111.882	76.9633	80.6738	73.7172	150.079	149.182	145.481	192.726	193.387	183.175	111.14	104.389	104.064	61.2086	62.1401	59.0883	0.300186	-0.0444962	normal	7.60247e-106	-0.97462	normal	2.5875e-205	-1.51619	down	3.60978e-11	-0.221303	normal	0.398263	-0.0800692	normal	8.21365e-07	-0.315681	normal	1.94772e-28	0.338097	normal	2.2466e-22	-0.42868
gene10525	LOC110757193	LOC110757193	4.55096	3.79073	3.27321	3.31074	2.53209	2.74143	1.0949	1.78315	1.75432	1.09518	1.09268	1.00687	2.37137	1.50135	2.61494	2.89218	2.63751	2.43886	1.95233	1.83474	1.99563	1.22239	1.7989	1.63542	0.10835	-0.335129	normal	5.17809e-06	-1.07721	down	3.43283e-13	-1.66083	down	0.841517	-0.0744555	normal	0.679785	0.250972	normal	0.0890325	0.568862	normal	0.245457	0.277295	normal	0.745499	-0.117452
gene10529	LOC110757122	LOC110757122	0.984728	1.11637	1.72714	0.473426	0.836375	0.715484	0.605673	0.163747	0.330167	0.052217	0.867249	0.118567	0.794711	1.5417	0.753398	0.450212	1.04624	0.737924	1.20457	0.436621	0.515996	0.403099	0.631945	0.621453	0.0785957	-0.81617	normal	0.00479088	-1.53606	down	0.0185971	-1.64385	normal	--	--	--	--	--	--	--	--	--	--	--	--	--	--
gene10532	LOC110757094	LOC110757094	1.76558	1.7188	1.69667	2.01424	2.10281	2.30679	1.03775	0.696084	0.536474	0.237639	0.463831	0.408496	1.1054	0.793912	1.06963	1.85372	2.34128	1.607	1.03547	0.981977	1.12813	0.357399	0.39844	0.368028	0.0443908	0.417794	normal	0.00081498	-0.973406	normal	3.08184e-10	-2.06369	down	0.740113	-0.117177	normal	0.470969	0.441993	normal	--	--	--	5.42117e-05	0.934293	normal	0.759138	0.125135
gene10535	LOC110757172	LOC110757172	21.397	23.0988	21.7507	13.675	11.146	12.7362	11.1143	10.8776	11.4947	6.81608	6.98961	6.50036	14.5291	14.1803	12.1836	12.22	12.3771	11.0703	11.9298	11.7201	11.9341	3.87823	4.92636	4.39771	2.4995e-21	-0.720695	normal	1.74554e-26	-0.743353	normal	1.6854e-85	-1.52137	down	0.823062	-0.0371349	normal	0.920082	0.026447	normal	4.48599e-06	-0.593144	normal	0.00725029	-0.21594	normal	0.129382	-0.152993
gene10537	LOC110757192	LOC110757192	13.7007	16.2607	16.3685	17.8341	14.8855	17.8191	7.46677	6.72382	12.9273	4.96223	3.22016	3.43341	7.50483	10.5113	8.49797	13.6166	19.8068	11.0053	6.47882	6.90578	7.24373	2.67331	4.64299	2.58389	0.181071	0.20632	normal	0.0164852	-0.514068	normal	1.04208e-19	-1.79437	down	0.532883	-0.162981	normal	0.256801	-0.433549	normal	0.581362	-0.241412	normal	0.000231154	0.660611	normal	0.178124	-0.308737
gene10541	LOC110757179	LOC110757179	4.68626	4.3546	4.23683	3.82504	4.30125	3.98516	1.42728	1.27993	1.39266	1.95955	1.56682	1.86777	3.0313	2.82364	2.79029	3.34295	4.09421	3.35204	2.10782	1.85013	1.63513	1.5148	1.15381	1.98132	0.83398	-0.0349484	normal	1.64809e-18	-1.44936	down	6.48857e-12	-1.11722	down	0.555241	-0.129615	normal	0.290365	0.381945	normal	0.580449	-0.183962	normal	0.0425731	0.300283	normal	0.00235827	-0.580427
gene10549	LOC110757114	LOC110757114	20.2133	20.8321	17.8275	4.95538	3.86188	4.51577	0	0.075111	0	0	0	0	1.20627	1.93985	1.09046	3.2392	4.44882	3.48953	0.302606	0.127105	0.276495	0	0	0	5.68421e-73	-2.04163	down	5.78464e-37	-9.41281	down	1.01096e-24	-12.3324	down	0.434896	-0.213902	normal	--	--	--	--	--	--	6.77698e-09	1.3758	up	5.0459e-08	-2.53605
gene1055	LOC110757437	LOC110757437	49.8788	50.9143	50.9282	59.2996	63.7568	62.3891	82.7097	84.2997	79.1013	91.8674	90.8797	94.6895	74.938	74.7782	75.984	74.1086	71.9957	67.8324	82.2684	80.0142	80.0514	91.5843	92.9572	97.0432	1.5482e-27	0.38654	normal	1.29851e-172	0.937825	normal	1.07525e-204	1.05386	up	1.33608e-12	0.245043	normal	0.0807782	-0.0828645	normal	0.276086	0.0487312	normal	0.000399425	-0.0941364	normal	1.61111e-06	0.151171
gene10557	LOC110757186	LOC110757186	47.8267	46.9746	47.6814	35.8326	35.9932	34.9037	22.99	23.7141	25.5717	11.8429	13.1787	14.2933	29.6281	29.0922	30.5193	28.7073	25.7512	29.4261	23.547	22.2346	20.4639	7.49349	7.57279	7.03079	6.71623e-13	-0.319505	normal	4.68348e-39	-0.737991	normal	5.46404e-131	-1.67309	down	8.37042e-06	-0.308461	normal	0.076301	-0.186431	normal	1.79471e-14	-0.803446	normal	0.116069	-0.106568	normal	9.53459e-09	-0.380915
gene10559	LOC110757175	LOC110757175	2.87326	1.93485	2.33486	5.36565	4.49758	5.76218	5.08585	4.70286	3.9728	24.6768	23.936	21.7921	1.62243	1.48551	1.96686	6.60825	6.62867	6.32982	3.94292	4.31687	5.82374	28.7335	29.0099	27.8426	4.38731e-10	1.2235	up	1.14828e-08	1.18138	up	6.79668e-163	3.48316	up	0.0409184	0.362763	normal	0.971312	-0.0246763	normal	8.44612e-05	0.308698	normal	3.66219e-32	1.92705	up	7.79237e-12	1.5188
gene10560	LOC110757129	LOC110757129	8.10309	8.19422	8.06826	8.46567	8.00198	7.42502	3.28624	2.5216	3.29171	3.24451	3.27798	4.17999	4.86193	3.53373	5.18242	6.74104	6.76159	5.25479	3.53595	4.45577	4.67993	5.33925	3.68176	3.94637	0.992943	-0.00133516	normal	4.41522e-15	-1.19014	down	5.55809e-10	-0.933629	normal	0.0859405	-0.265511	normal	0.0818152	0.457679	normal	0.275354	0.267631	normal	0.000189395	0.534805	normal	0.711764	0.0912183
gene10563	LOC110757178	LOC110757178	24.0752	22.7673	23.8055	73.625	75.4706	74.3734	40.8231	40.7907	41.9419	58.9921	57.8759	59.4895	31.4126	31.2248	30.3898	75.3268	71.8214	72.8245	35.8021	37.8559	37.3436	57.641	55.942	61.5287	0	1.75878	up	3.12053e-74	1.04726	up	2.14311e-176	1.50368	up	0.836281	0.0157663	normal	0.000661432	-0.215288	normal	0.824466	0.0169358	normal	1.20148e-191	1.22332	up	1.3209e-07	0.303033
gene10565	LOC110757096	LOC110757096	19.2831	16.6167	18.3602	9.38495	8.72787	8.34707	5.89541	7.04482	6.38984	6.10857	6.2019	6.39895	7.64395	6.62859	9.73259	7.41018	7.49895	7.06763	6.05802	6.21625	6.54788	5.45455	4.46529	5.65918	2.3178e-21	-0.936462	normal	4.50571e-29	-1.24804	down	1.37884e-34	-1.35024	down	0.134538	-0.231238	normal	0.792412	-0.0985052	normal	0.20588	-0.237469	normal	0.350306	-0.144409	normal	0.0923348	-0.301505
gene10571	LOC110757101	LOC110757101	11.4939	11.108	10.6103	15.6115	15.0214	15.7505	13.5659	14.9117	14.8343	6.66468	7.18882	7.87262	9.64508	11.2222	10.6827	12.0941	12.6933	10.3277	11.0228	12.2768	10.9418	3.89995	3.88878	4.42038	8.04777e-14	0.579617	normal	1.79604e-13	0.623095	normal	6.17276e-05	-0.427699	normal	3.27092e-05	-0.363603	normal	4.15953e-05	-0.397948	normal	1.54739e-09	-0.803213	normal	0.161056	0.136342	normal	0.149678	0.167671
gene10576	LOC110757093	LOC110757093	0	0	0	0	0.814834	0	1.133	2.02278	1.58373	2.30326	2.57102	3.83186	0	0	0.117343	0.571668	0.420581	0.922557	0.559423	0.815953	0.891034	2.87901	2.7075	3.20185	--	--	--	--	--	--	3.93214e-10	8.21206	up	--	--	--	--	--	--	0.941176	0.0462449	normal	--	--	--	--	--
gene10577	LOC110757119	LOC110757119	2.81544	2.33781	2.8751	4.93454	4.89494	4.1331	10.0163	11.7333	10.0369	16.1806	15.1624	17.8894	5.45957	5.63333	5.49332	7.13898	5.41673	7.10029	9.22671	8.14977	7.67085	16.6873	18.1343	17.1314	1.29183e-06	0.892024	normal	1.14757e-52	2.22018	up	4.73318e-100	2.79554	up	0.0040762	0.533	normal	0.00766972	-0.403362	normal	0.390662	0.105179	normal	0.150045	0.228029	normal	3.72515e-06	0.64214
gene10581	LOC110757150	LOC110757150	1.99558	1.39594	2.45095	1.43612	1.54214	1.48039	0.707531	0.931804	0.892904	0.918156	0.479563	0.536842	1.14308	1.69016	1.62699	1.34514	1.83218	1.28417	0.910062	0.835289	0.77552	0.633612	0.911383	0.686424	0.314883	-0.291105	normal	0.00165431	-0.955745	normal	3.30368e-05	-1.39292	down	0.941328	0.0392327	normal	0.948599	-0.070197	normal	0.707436	0.21709	normal	0.958017	-0.0171667	normal	0.0180757	-0.769303
gene10584	LOC110757097	LOC110757097	1.27951	1.75315	1.68177	6.35754	7.27362	6.69573	2.49224	3.48507	2.80754	4.13493	3.59931	3.42685	1.61654	1.954	2.08606	4.06808	5.53812	4.35797	2.44838	3.51399	2.5599	3.8401	2.96696	3.02486	2.22363e-37	2.19673	up	2.77666e-06	1.13288	up	1.01319e-10	1.4193	up	0.00323063	-0.501585	normal	0.878657	-0.102072	normal	0.559557	-0.154494	normal	5.46715e-12	1.28345	up	0.0145681	0.639114
gene10586	LOC110757118	LOC110757118	0.866112	0.932648	0.554733	0.674799	0.656961	0.978724	0	0.375659	0.307345	2.54138	2.13736	4.26846	0.2926	0.447865	0.563528	0.516501	0.879656	0.622436	0.981891	0.636002	0.44305	5.43598	3.65608	4.94674	0.915647	-0.0656405	normal	--	--	--	1.56143e-08	2.01251	up	--	--	--	--	--	--	0.00723478	0.750835	normal	--	--	--	--	--
gene10587	LOC110757147	LOC110757147	31.5821	30.0459	30.1438	57.0934	53.1736	52.3179	32.6568	34.8266	34.4654	32.9815	31.8106	34.0456	27.8161	26.3149	27.0743	60.4183	57.5868	55.2494	32.5973	30.9787	32.5828	32.3659	28.9062	31.0523	1.48433e-94	0.924291	normal	5.82557e-14	0.379099	normal	2.10359e-08	0.291329	normal	0.00955256	0.125847	normal	0.0769851	-0.126648	normal	0.373835	-0.0653986	normal	6.97809e-187	1.06218	up	2.54505e-08	0.286537
gene10588	LOC110757160	LOC110757160	60.5056	62.6539	57.542	41.1753	38.3795	39.2927	21.4655	22.4653	19.9598	10.291	9.67323	12.0241	33.5765	31.9989	31.0161	35.0849	35.2823	30.3094	21.2658	22.7326	24.2433	9.48008	8.07368	9.56334	1.58287e-26	-0.50708	normal	2.05853e-111	-1.26039	down	7.76714e-227	-2.31411	down	0.00107598	-0.201009	normal	0.874235	0.0353351	normal	0.121427	-0.211035	normal	0.494174	0.0419209	normal	6.34548e-12	-0.452981
gene10589	LOC110757161	LOC110757161	4.24083	4.38317	5.6987	3.37651	3.93434	3.96157	5.0134	4.57099	5.83834	5.46366	6.86386	6.50001	6.00053	4.46786	5.62174	1.80968	3.00758	2.91462	4.79438	3.96517	4.98836	4.20115	4.52933	5.11042	0.300157	-0.244374	normal	0.110023	0.349122	normal	0.00370811	0.578898	normal	0.126413	-0.49679	normal	0.60557	-0.224233	normal	0.0568189	-0.41063	normal	2.47344e-06	-1.05649	down	0.529531	-0.167702
gene10590	LOC110757158	LOC110757158	87.6143	88.8678	85.1074	62.9704	59.3393	58.7347	166.196	166.77	163.671	486.402	480.318	483.732	65.7365	65.6673	68.1434	72.8968	69.7185	65.1895	175.54	181.322	184.678	777.799	769.926	786.734	4.03732e-29	-0.433426	normal	0	1.1652	up	0	2.65487	up	5.89715e-08	0.237055	normal	0.155378	0.0643754	normal	1.96927e-263	0.713844	normal	0.286375	0.0412627	normal	0	1.48903
gene10593	LOC110757169	--	114.662	120.598	115.568	224.478	245.924	238.376	194.633	198.343	180.503	193.086	196.783	220.258	148.141	148.561	152.616	236.389	243.908	223.07	179.147	186.805	195.382	220.055	229.475	222.675	4.45498e-189	1.11118	up	1.08363e-117	0.948437	normal	7.67234e-86	0.981892	normal	0.625057	0.0278129	normal	0.173122	-0.0909349	normal	0.00120221	0.167159	normal	3.45645e-118	0.629241	normal	4.25779e-21	0.36964
gene10596	LOC110757163	LOC110757163	137.989	139.244	139.234	105.875	104.173	104.557	13.1702	13.2175	14.123	2.5444	2.58037	2.30932	36.4131	33.7651	34.9029	84.829	85.7581	81.0305	21.4811	20.4616	20.4604	0.811339	0.594325	0.966774	5.73444e-46	-0.307384	normal	0	-3.12026	down	0	-5.62171	down	2.21593e-31	-0.283903	normal	2.25831e-19	0.5619	normal	1.23035e-14	-1.6152	down	0	1.24209	up	9.68787e-51	-0.70329
gene10597	LOC110757157	LOC110757157	18.0631	18.0287	19.6984	46.4492	43.4338	43.9147	9.12793	9.358	9.43717	7.59882	7.81567	7.61117	13.258	14.6224	15.1827	37.9136	35.755	31.7158	9.4944	11.243	10.1675	5.83917	7.44322	7.89655	5.49746e-128	1.35843	up	4.50223e-19	-0.757941	normal	2.76599e-34	-1.09191	down	8.99359e-08	-0.306183	normal	0.731086	0.0870311	normal	0.617041	-0.0934473	normal	5.68442e-91	1.27332	up	2.35088e-05	-0.427964
gene10600	LOC110757132	LOC110757132	0.584541	0.561104	0.195302	0.548458	0.501996	0.386695	0.461171	0.308744	0.412394	0.932639	1.42286	0.745099	0.515747	1.10353	0.219209	0.785554	0.76575	0.609748	0.611437	0.633839	0.290351	1.76303	1.18746	1.22662	--	--	--	--	--	--	0.00701404	1.39179	up	--	--	--	--	--	--	0.346177	0.44889	normal	0.727425	0.218941	normal	--	--
gene10601	LOC110757133	LOC110757133	51.0174	50.8262	51.1984	50.6199	48.5337	52.9365	42.9478	41.8213	40.7604	17.7498	17.7968	17.9394	52.3363	51.4475	58.4074	46.8152	50.9807	45.4299	40.8043	41.4467	42.6135	10.7572	11.0532	11.5346	0.0678744	0.0885214	normal	0.366938	-0.0455265	normal	5.26305e-140	-1.33245	down	0.530503	-0.0483186	normal	0.464825	-0.0682091	normal	5.48949e-17	-0.653997	normal	3.85614e-05	-0.19613	normal	3.53084e-10	-0.328186
gene10602	LOC110757234	LOC110757234	9.39987	10.7258	9.41151	6.86715	6.84731	5.98031	4.0215	4.00035	3.38074	3.35928	2.89884	3.67842	4.94805	4.99778	4.88001	4.42908	6.0747	4.94351	4.26368	4.09441	4.01958	2.8849	2.87711	2.39399	1.78492e-05	-0.488115	normal	1.35008e-18	-1.13449	down	1.67287e-24	-1.38644	down	0.0822535	-0.309526	normal	0.898489	0.0609729	normal	0.273269	-0.255699	normal	0.800421	0.0438995	normal	0.219666	-0.210133
gene10605	LOC110757212	LOC110757212	3.09945	2.8141	2.6304	2.82154	2.81661	2.71285	0.953651	0.833919	1.19448	0.699987	0.976775	0.475154	1.64332	2.08517	1.38074	2.36735	1.69137	1.66431	1.55218	1.75742	1.04766	1.01577	0.67869	0.723962	0.817659	0.0652789	normal	2.38597e-05	-1.26266	down	9.05986e-08	-1.78082	down	0.106807	-0.511546	normal	0.514635	0.475928	normal	--	--	--	0.687292	0.136156	normal	0.698824	-0.181076
gene10610	LOC110757259	LOC110757259	6.17214	6.08273	7.46188	2.54761	3.23609	3.26085	3.86857	3.93303	3.89628	8.18883	7.50794	7.40255	6.17492	4.70659	6.45812	2.9985	2.98712	3.34578	3.38082	4.68029	4.6518	10.5324	11.5776	11.4418	7.25396e-12	-1.02858	down	0.000393374	-0.518377	normal	0.00147432	0.409728	normal	0.763517	0.0971234	normal	0.91667	0.0584947	normal	2.65271e-07	0.556866	normal	6.3518e-09	-0.883607	normal	0.0477276	-0.389356
gene10612	LOC110757218	LOC110757218	0	0	0	0.049379	0.230941	0	0.156107	0	0.027957	0.517457	0.662032	0.517535	0.112972	0.116445	0.053952	0	0.053248	0	0.034307	0	0	1.46098	3.14129	1.11186	--	--	--	--	--	--	--	--	--	--	--	--	--	--	--	0.000364193	1.78564	up	--	--	--	--	--
gene10613	LOC110757219	LOC110757219	44.739	41.2307	45.0496	93.4823	99.3346	96.8916	47.7266	48.821	49.3027	52.1669	54.3395	54.7041	91.4209	86.6445	92.1756	70.8806	68.8197	66.6246	50.4886	50.0135	54.985	39.7349	42.5615	40.0911	1.36193e-184	1.2423	up	1.16231e-13	0.395673	normal	9.20102e-19	0.483592	normal	3.30704e-35	-0.450919	normal	0.837835	0.0310829	normal	1.68242e-11	-0.370139	normal	8.38953e-36	-0.406672	normal	1.44206e-62	-0.749108
gene1062	LOC110757521	LOC110757521	17.5753	18.2426	18.0518	11.5791	12.5125	13.7763	5.39883	4.42727	4.7195	4.6861	5.27465	4.65125	10.3707	10.8105	10.9473	12.5583	10.5045	10.4962	8.45923	7.64083	7.52811	4.01254	4.54972	4.78754	4.41034e-05	-0.411409	normal	9.12701e-42	-1.64463	down	3.39728e-45	-1.69628	down	0.437115	-0.136121	normal	0.000340827	0.636003	normal	0.697898	-0.101574	normal	0.737196	0.0445045	normal	0.00298188	-0.394813
gene10624	LOC110757232	LOC110757232	3.58653	3.29466	3.27624	1.52327	1.67397	1.66897	0.700044	0.372205	0.471489	0.854317	0.735544	0.751389	2.15335	1.5921	2.00274	1.27923	1.75019	1.14462	0.68114	0.546646	0.820241	0.786911	0.80448	0.899952	5.65964e-12	-0.960639	normal	2.13536e-32	-2.46597	down	2.80402e-29	-1.9255	down	0.563236	-0.179844	normal	0.648062	0.342281	normal	0.756721	0.116229	normal	0.0143982	-0.476691	normal	1.34289e-10	-1.43901
gene10627	LOC110757233	LOC110757233	15.2187	14.7675	15.7324	9.89806	11.0947	9.6655	7.39072	8.61735	6.69407	5.6033	5.57976	5.03848	8.41026	7.47633	8.64948	9.07848	7.45296	7.34929	10.2894	6.40667	7.02769	5.00699	4.57892	5.12216	7.04176e-06	-0.479345	normal	2.84371e-10	-0.771284	normal	3.0951e-26	-1.30979	down	0.0422787	-0.321197	normal	0.995465	0.00402901	normal	0.635161	-0.113124	normal	0.723864	-0.0554688	normal	0.998332	-0.000462571
gene10631	LOC110757231	LOC110757231	3.25567	4.60936	2.79409	4.67112	5.1665	4.39187	0.284994	0.56566	0.49069	1.14918	1.49701	0.373814	2.23809	0.990832	0.724742	4.68753	4.38294	3.8163	0.855882	0.979292	1.01943	1.55907	1.58789	1.79493	0.0219496	0.507473	normal	2.80802e-15	-2.70039	down	1.66671e-05	-1.62747	down	0.734156	-0.102538	normal	0.15124	0.988106	normal	0.140792	0.736254	normal	0.000858083	1.67668	up	0.4592	-0.417926
gene10632	LOC110757264	LOC110757264	4.71761	5.11166	4.82782	6.99081	6.4812	6.09313	5.72476	6.98006	6.16076	11.3412	11.1982	9.73464	4.08687	4.97595	4.51915	6.3149	5.26059	5.52364	6.68649	6.90956	6.89898	12.7751	11.4008	13.1178	5.04725e-07	0.51461	normal	3.6056e-08	0.602569	normal	2.68318e-43	1.32108	up	0.288569	-0.156506	normal	0.832854	0.0598033	normal	0.0132003	0.235723	normal	0.00648058	0.309385	normal	4.81945e-09	0.635492
gene10634	LOC110757204	LOC110757204	1.22254	1.68792	1.71429	1.2703	1.96434	1.54278	0.386778	0.25883	0.357282	0.253449	0.178198	0.176201	0.511019	0.673296	0.928717	1.17387	0.96515	1.34173	0.341195	0.367256	0.357468	0.120517	0.225184	0.445324	0.621429	0.143893	normal	1.41864e-09	-1.92718	down	5.2956e-15	-2.71917	down	0.219391	-0.415241	normal	0.98902	0.024111	normal	--	--	--	0.01829	0.703129	normal	0.0351644	-0.909319
gene10635	LOC110757217	LOC110757217	88.2319	87.8572	82.6313	89.5276	87.5431	88.1607	85.2237	88.7522	83.5527	132.725	119.284	130.984	75.0243	73.1232	75.3973	92.7056	92.4928	89.4216	82.4517	81.4308	83.3115	186.318	186.395	189.181	0.000331097	0.133273	normal	2.10564e-09	0.233424	normal	1.97889e-67	0.749341	normal	0.0190609	0.0884914	normal	0.00779188	-0.119427	normal	1.78663e-56	0.580587	normal	4.16427e-23	0.279193	normal	5.3006e-08	0.19351
gene10639	LOC110757244	LOC110757244	0.181229	0.156507	0.171055	0.165251	0.173754	0.141153	0.370827	0.36513	0.395484	1.14659	1.02759	1.12359	0.045392	0.280745	0.212072	0.365669	0.033185	0.197984	0.519442	0.24825	0.237402	1.1638	1.32734	1.97894	--	--	--	--	--	--	1.11406e-11	2.85025	up	--	--	--	--	--	--	0.191186	0.463618	normal	--	--	--	--	--
gene1064	LOC110757451	LOC110757451	0.841083	1.14583	0.502996	0.643949	0.612019	0.331434	0.846883	0.517122	0.678206	1.23983	1.0547	1.19494	1.80609	1.06304	0.948513	0.268837	0.376933	0.135788	1.11327	0.601261	1.26286	1.46785	0.693592	0.88495	--	--	--	0.954711	-0.0364093	normal	0.137324	0.659087	normal	--	--	--	0.648642	0.472883	normal	0.76958	-0.173833	normal	3.42858e-06	-2.24335	down	0.628666	-0.283561
gene10641	LOC110757221	LOC110757221	14.4553	12.9658	13.8158	9.49281	10.4673	10.9369	5.85564	5.59395	6.077	5.49128	5.069	5.81652	9.15059	8.95402	9.55584	9.4914	9.28876	7.78155	5.70081	5.81037	5.69906	6.09439	6.11337	6.51703	0.000542892	-0.319059	normal	2.29827e-23	-0.992097	normal	1.16972e-28	-1.14805	down	0.178265	-0.178743	normal	0.787557	-0.0867703	normal	0.134224	0.221132	normal	0.476585	-0.0749411	normal	1.90929e-09	-0.634455
gene10647	LOC110757227	LOC110757227	100.334	100.449	103.083	76.6227	82.9479	82.9173	64.4576	64.3003	63.8122	26.2239	25.623	28.9836	76.9206	75.2344	78.1393	71.6362	73.0436	68.4112	66.208	68.1788	70.0085	17.5206	17.6571	15.1794	1.46722e-07	-0.228649	normal	2.13333e-22	-0.417697	normal	2.35586e-201	-1.72651	down	0.00498566	-0.147518	normal	0.862094	0.0254802	normal	2.54239e-12	-0.654677	normal	0.000924839	-0.129392	normal	0.0164137	-0.123414
gene10651	LOC110757199	LOC110747947	0	0.075008	0	0	0	0	0.080475	0	0	0	0	0	0	0.076529	0	0.036432	0.06492	0	0	0.035333	0	3.92734	9.64493	3.25627	--	--	--	--	--	--	--	--	--	--	--	--	--	--	--	6.15924e-11	9.60326	up	--	--	--	--	--
gene10665	LOC110757200	LOC110747947	0	0	0.158902	0	0	0	0.167651	0	0	0.33417	0.061378	0.12234	0	0.079183	0	0	0	0.333703	0.163686	0.036558	0.242345	26.5025	24.8591	21.113	--	--	--	--	--	--	--	--	--	--	--	--	--	--	--	1.38005e-60	7.09614	up	--	--	--	--	--
gene10685	LOC110757292	LOC110757292	7.98989	6.86127	7.17524	5.77099	5.60711	5.4439	4.87386	5.15193	5.32012	4.70866	5.05426	5.11982	6.76335	5.2179	7.39148	4.84387	5.0863	5.91146	5.21661	6.21088	5.69153	3.05859	2.10298	2.95169	0.022895	-0.288738	normal	0.0389346	-0.278382	normal	0.00453781	-0.379696	normal	0.853614	-0.049178	normal	0.786593	0.0974637	normal	2.60915e-06	-0.848732	normal	0.0448478	-0.304351	normal	0.522254	-0.125996
gene107	LOC110754114	LOC110754114	7.01056	5.38321	7.43755	6.30951	9.97843	8.99574	6.49083	7.06792	6.6766	12.877	11.5644	12.5986	9.52272	7.02678	7.83249	8.07792	8.93882	7.24513	6.47396	6.34686	8.07044	14.4001	10.9062	13.3413	0.00351484	0.555185	normal	0.233036	0.219675	normal	1.61421e-12	1.03157	up	0.854598	-0.0635651	normal	0.950578	0.0342942	normal	0.475776	0.132793	normal	0.640994	0.0861968	normal	0.576268	-0.130147
gene1070	LOC110756988	LOC110756988	0	0.02931	0	0	0.180472	0.069143	0.353384	0.293816	0.370264	3.41368	2.99623	4.29192	0	0	0	0.128696	0.096425	0.064294	0.404889	0.734311	0.624581	6.3317	7.59719	6.41087	--	--	--	--	--	--	1.01737e-14	8.31704	up	--	--	--	--	--	--	1.45565e-07	0.95451	normal	--	--	--	--	--
gene10707	LOC110757325	LOC110757325	8.65828	6.0311	6.0121	7.25705	6.71604	6.23551	3.02621	2.77012	1.89757	4.16965	3.22013	4.64242	4.47911	4.71184	5.27379	4.83945	5.73938	4.70313	3.28524	3.1901	3.27232	5.25508	3.88556	3.37389	0.798045	0.0637062	normal	3.35402e-06	-1.18565	down	0.0125379	-0.597541	normal	0.127863	-0.363004	normal	0.659119	0.280897	normal	0.835233	0.0819058	normal	0.78854	0.0630833	normal	0.0397545	-0.519654
gene1071	LOC110757226	LOC110757226	0	0	0	0	0.008999	0.081179	0.271194	0.265241	0.12899	2.66827	2.09855	3.24065	0	0	0	0.020495	0.007956	0.100789	0.403378	0.410738	0.632926	4.53113	5.82617	4.98311	--	--	--	--	--	--	5.00168e-13	9.11223	up	--	--	--	--	--	--	0.000221231	0.958671	normal	--	--	--	--	--
gene10713	LOC110757326	LOC110757326	2.70086	2.86906	3.2258	4.35047	5.12768	5.20084	3.31815	3.05597	2.59014	1.6051	1.0069	1.17632	2.39267	2.55269	2.67995	3.66242	3.68702	2.94639	3.26726	3.00165	2.76553	0.834081	0.636483	0.749937	3.29645e-08	0.833665	normal	0.167531	0.266247	normal	8.18763e-06	-1.02753	down	0.00454286	-0.472927	normal	0.932824	-0.0487603	normal	0.0364682	-0.734676	normal	0.0109158	0.412233	normal	0.163375	0.290845
gene10714	LOC110757322	LOC110757322	6.89758	6.33265	5.86894	6.20553	6.77996	6.33684	6.11383	6.98277	7.34971	2.70415	2.63336	2.04299	5.50515	6.01789	6.40893	7.10189	7.30046	6.57769	5.59325	7.58927	7.32646	2.43952	2.11142	1.75419	0.0586638	0.219946	normal	0.0138752	0.293178	normal	4.18052e-15	-1.17687	down	0.655013	0.073446	normal	0.67993	0.114013	normal	0.426955	-0.228378	normal	0.0398461	0.214917	normal	0.00836424	0.351149
gene10715	LOC110757334	LOC110757334	10.9698	9.90206	10.1577	7.86617	7.2116	6.92511	2.64973	2.45733	2.63556	1.15663	1.30479	1.37679	3.75364	4.33327	3.27584	6.57657	6.15258	5.36566	2.27936	2.35882	2.57039	0.70287	0.932897	1.3941	4.28815e-05	-0.39682	normal	7.3913e-51	-1.75941	down	1.6948e-93	-2.82753	down	0.0715476	-0.244574	normal	0.688647	-0.162683	normal	0.418399	-0.313829	normal	3.42564e-07	0.649428	normal	0.000646398	-0.608068
gene10716	LOC110757335	LOC110757335	1.50703	1.13988	1.30334	1.01595	1.09875	0.972265	0.58411	0.853291	0.411656	0.76214	0.352223	0.436886	0.82265	0.772136	0.943232	0.808602	0.84414	0.885086	0.515302	0.6613	0.735639	0.497368	0.690518	0.645498	0.289031	-0.258921	normal	0.00330535	-0.858403	normal	0.000137741	-1.16549	down	0.482943	-0.245756	normal	0.999343	-0.00111277	normal	0.587561	0.270704	normal	0.938984	-0.0228132	normal	0.302275	-0.354699
gene10717	LOC110757336	LOC110757336	2.83647	2.97451	3.23103	1.48782	2.17609	1.84624	3.80111	3.12082	4.89188	5.6898	4.74522	6.80713	3.01083	2.66843	4.05347	1.8041	1.08366	1.57101	4.71793	4.13937	3.64456	7.35884	8.04884	6.94469	0.0440923	-0.619374	normal	0.0204525	0.630115	normal	1.66586e-06	1.10921	up	0.664727	-0.260912	normal	0.988934	0.0136759	normal	0.0684027	0.404183	normal	0.000169167	-1.13799	down	0.173834	0.409881
gene10718	LOC110757311	LOC110757311	10.7989	10.8495	12.2916	9.11053	9.23432	9.1888	22.3623	23.5194	23.3943	16.2147	16.0503	15.9213	21.4293	22.1028	21.5682	9.76712	8.80759	8.14479	21.9323	20.7859	20.2311	12.6668	12.6829	11.3326	0.0547885	-0.204611	normal	9.7991e-57	1.26843	up	2.58964e-14	0.688383	normal	0.98279	-0.00505208	normal	0.0313939	-0.198686	normal	7.649e-05	-0.3654	normal	7.55725e-70	-1.30149	down	0.995585	-0.000653334
gene1072	LOC110757369	LOC110757369	0.048578	0.1291	0.2423	0.31596	0.312596	0.158328	0.721061	0.877465	0.548115	1.95693	2.40242	2.06743	0.133617	0.163184	0	0.233266	0.47741	0.298111	1.37035	1.17342	0.528103	2.30233	2.57477	2.00392	--	--	--	--	--	--	4.75453e-17	3.95911	up	--	--	--	0.67795	0.448481	normal	0.741088	0.129218	normal	--	--	--	--	--
gene10720	LOC110757310	LOC110757310	2.07392	1.94987	1.65749	1.15604	1.48825	1.4184	2.3251	2.58476	2.09007	0.838229	1.19304	0.981257	1.75291	1.56929	1.51759	1.24077	1.17166	0.881948	1.5375	1.50862	1.35416	0.435084	0.295422	0.041805	0.129381	-0.387907	normal	0.0125394	0.540707	normal	0.00736497	-0.72453	normal	0.539985	-0.254478	normal	0.00507657	-0.727397	normal	0.000440588	-1.91926	down	0.0206796	-0.565965	normal	0.796156	-0.0896522
gene10721	LOC110757318	LOC110757318	26.8515	25.014	25.8963	22.9751	22.0186	23.4282	9.28165	10.9854	10.5092	4.82566	6.50038	6.29854	13.1409	12.883	13.8749	21.272	22.3075	18.6493	9.81514	9.35669	9.02614	4.57365	3.31426	3.33852	0.229887	-0.0867324	normal	3.50813e-41	-1.09595	down	5.1667e-80	-1.95498	down	0.321362	-0.0987978	normal	0.289076	-0.187238	normal	0.000862614	-0.624185	normal	4.93604e-19	0.623636	normal	1.8447e-06	-0.452136
gene10722	LOC110757312	LOC110757312	4.0772	3.81196	4.15863	5.04343	5.37126	6.61716	2.93693	2.90016	3.72932	1.55428	1.13459	0.778113	4.28408	3.66422	4.10911	4.60704	4.77115	3.92872	2.82847	3.0794	2.53422	2.04784	1.4616	2.32985	0.000167203	0.596662	normal	0.684511	-0.087443	normal	5.34958e-11	-1.60637	down	0.10481	-0.317529	normal	0.549951	-0.244867	normal	0.0248064	0.775837	normal	0.444896	0.127525	normal	0.0194446	-0.46218
gene10723	LOC110757313	LOC110757313	25.9092	27.8532	27.0839	32.996	31.79	33.0491	35.8539	39.7548	36.1081	121.319	125.098	123.239	23.0704	22.7766	22.2187	40.9935	37.1575	35.9012	32.5401	30.4194	32.1174	252.493	248.456	256.689	7.91532e-12	0.372164	normal	6.00975e-35	0.705832	normal	0	2.37612	up	5.525e-06	0.25916	normal	2.10168e-06	-0.292691	normal	3.83871e-296	1.0623	up	1.19431e-46	0.726035	normal	4.49027e-20	0.529795
gene10728	LOC110757345	LOC110757345	6.92521	7.47448	7.47688	17.023	13.9502	15.6983	16.2776	15.9253	15.629	25.1369	21.9576	25.5268	10.3283	10.9071	10.921	16.9473	15.0295	14.8175	15.2714	15.2266	15.2861	29.8682	25.1497	28.2219	4.60916e-33	1.20071	up	3.1154e-50	1.37491	up	5.92852e-100	1.9195	up	0.827578	0.0386063	normal	0.388603	-0.12383	normal	0.0111224	0.224159	normal	7.51108e-11	0.527289	normal	8.97476e-11	0.56103
gene10729	LOC110757337	LOC110757337	7.18696	10.2131	9.82041	8.17867	6.94938	8.35903	4.76874	5.28887	5.11717	4.96213	4.92769	4.05695	6.75564	6.28462	8.09939	6.9966	7.25254	6.73299	5.19388	5.35418	5.77177	3.00192	3.25887	3.42128	0.523248	-0.11562	normal	0.00026975	-0.601965	normal	5.61234e-06	-0.780109	normal	0.553497	-0.126032	normal	0.932664	0.0438573	normal	0.0180297	-0.499524	normal	0.870433	-0.0273228	normal	0.0692279	-0.322527
gene10730	LOC110757344	LOC110757344	3.90253	4.66737	3.98133	2.20115	2.94026	2.47714	1.14833	1.26595	1.40757	0.997903	0.797705	0.760721	1.6215	1.75325	1.83159	2.39399	2.20803	2.15527	1.33999	1.46056	1.12617	0.744441	0.739123	0.793338	4.06145e-06	-0.623154	normal	1.65444e-23	-1.46096	down	1.90092e-39	-2.0916	down	0.565328	-0.133634	normal	0.960959	-0.0332227	normal	0.740959	-0.117214	normal	0.0119195	0.359478	normal	0.0886689	-0.356205
gene10731	LOC110757341	LOC110757341	22.1358	24.2142	22.2422	38.562	37.7251	39.8564	37.604	38.7376	34.4074	48.5482	50.6469	50.6467	30.9305	31.3277	27.8937	45.5293	45.306	41.783	32.8138	33.3415	30.6925	63.3883	61.1173	63.894	1.79338e-58	0.8581	normal	4.54703e-55	0.929994	normal	7.26334e-128	1.30939	up	7.31249e-07	0.229995	normal	8.77257e-05	-0.252532	normal	1.18982e-16	0.357153	normal	4.30631e-31	0.540524	normal	0.0277959	0.152007
gene10733	LOC110757339	LOC110757339	1.48449	3.03697	1.47461	1.12124	0.762537	1.15232	1.80848	2.45195	2.32044	5.51997	7.57297	4.38813	2.07809	2.58468	2.01343	1.00518	1.44102	0.693727	3.14037	2.24503	3.21617	6.2192	7.50048	5.25077	0.039531	-0.885318	normal	0.355844	0.363829	normal	1.7844e-08	1.71413	up	0.915956	0.0950056	normal	0.609895	0.320376	normal	0.656652	0.144311	normal	0.00170784	-1.08384	down	0.243996	0.40816
gene10736	LOC110757365	LOC110757365	70.5884	66.2107	64.938	106.901	110.317	109.011	113.425	114.884	109.053	24.2242	24.895	23.4422	83.5802	81.1374	83.2043	132.82	132.748	128.032	121.571	122.812	125.776	13.1461	12.243	12.3857	5.46364e-111	0.790952	normal	2.46416e-147	0.982218	normal	8.92234e-129	-1.29063	down	2.0043e-30	0.309497	normal	0.124328	0.0735068	normal	1.70427e-37	-0.914933	normal	1.03798e-156	0.649241	normal	4.74038e-95	0.626731
gene10738	LOC110757363	LOC110757363	1.62303	1.39515	1.1165	1.93512	1.5774	2.3071	0.818812	0.516081	0.313094	0.266066	0.31976	0.546323	0.846553	0.740032	0.654823	1.174	0.644169	1.6521	0.567836	0.590897	0.492226	0.196209	0.444458	0.196083	0.0484076	0.594039	normal	0.0126057	-1.06401	normal	9.618e-05	-1.67335	down	0.110421	-0.699828	normal	--	--	--	--	--	--	0.141424	0.614445	normal	0.470703	-0.400705
gene10739	LOC110757376	LOC110757376	1.36021	2.07815	1.89894	1.80625	1.71492	1.5395	0.701289	0.738379	0.728874	0.493096	0.277119	0.602517	0.658381	0.809849	0.692676	1.65616	1.9264	1.96606	0.823773	0.798926	0.959539	0.444685	0.273296	0.313115	0.939994	0.0189551	normal	9.93267e-07	-1.05916	down	6.77524e-11	-1.76566	down	0.492005	0.168806	normal	0.72994	0.195729	normal	0.447982	-0.383181	normal	8.13369e-14	1.33226	up	0.307209	0.302332
gene1074	LOC110757535	LOC110757535	4.56547	5.20097	4.64334	3.82014	2.98544	3.32035	1.29596	0.5588	0.987754	0.535808	0.611581	0.469095	1.25081	1.3384	1.2971	2.71409	3.50849	2.59283	1.83685	1.36712	1.85313	0.123598	0.372388	0.216185	0.00487925	-0.410333	normal	6.13719e-21	-2.08792	down	8.3181e-50	-2.94861	down	0.533416	-0.161199	normal	0.061758	0.75922	normal	0.0346542	-1.1333	normal	5.24725e-11	1.16236	up	0.105899	0.426405
gene10743	LOC110757370	LOC110757370	36.4841	35.8845	33.0273	30.6592	32.5003	29.3418	19.4396	22.0956	18.6357	12.4895	13.619	14.4325	25.8509	24.4075	24.343	29.4098	28.7056	29.0591	20.1595	22.8888	20.6621	11.2896	11.4169	10.157	0.248426	-0.0916127	normal	4.74227e-12	-0.569278	normal	3.41374e-42	-1.19329	down	0.700911	-0.0464099	normal	0.93741	0.0239876	normal	0.0342399	-0.275716	normal	0.00233375	0.206822	normal	0.0639553	-0.177875
gene10744	LOC110757380	LOC110757380	0.337239	0.364981	0.477363	0.129081	0.123084	0.074151	0.12157	0.058811	0.110513	0.26038	0.310621	0.057226	0.189679	0.253583	0.15082	0.091501	0.151141	0.164268	0.115516	0.282999	0.091766	0.380769	0.347867	0.451969	0.000185319	-1.71855	down	0.000472046	-1.74594	down	0.193732	-0.709606	normal	--	--	--	--	--	--	0.115705	0.928255	normal	--	--	--	--	--
gene10750	LOC110757413	LOC110757413	5.33294	6.24856	6.2321	6.09429	6.52855	6.87244	10.5663	11.6021	10.6895	31.3307	28.6424	29.6544	4.56126	4.34957	4.49779	7.38718	6.87199	5.82024	13.0202	11.7244	12.7322	35.1997	34.4771	36.7922	0.0124077	0.225841	normal	3.48245e-51	1.12115	up	0	2.51211	up	0.542034	0.0808138	normal	0.191812	0.12923	normal	2.53909e-10	0.275877	normal	7.21719e-13	0.564136	normal	4.25145e-112	1.52985
gene10752	LOC110757415	LOC110757415	4.25374	5.80306	5.74516	2.36316	3.10211	1.49339	1.65267	0.855876	1.10561	2.5019	4.35601	2.76011	5.09753	4.55086	4.78167	1.50417	3.56072	2.88615	2.18299	2.62713	2.52964	3.86038	2.53117	4.09485	0.000253842	-1.08524	down	8.93335e-09	-1.86259	down	0.072601	-0.529761	normal	0.72581	0.232034	normal	0.0834877	0.937127	normal	0.743013	0.151756	normal	0.00274664	-0.871921	normal	0.000657721	-0.920918
gene10763	LOC110757403	LOC110757403	20.0884	21.3339	21.2171	19.7709	19.2863	20.5563	13.158	11.9433	11.9012	8.1983	8.87389	7.15784	14.3423	13.3389	13.4528	18.4176	17.7157	16.0562	11.0555	11.137	12.7947	7.59383	8.76194	8.18315	0.778941	0.0251388	normal	4.11834e-10	-0.518922	normal	2.02428e-34	-1.18515	down	0.0983342	-0.153234	normal	0.459639	-0.141852	normal	0.810861	0.045694	normal	9.23161e-06	0.325781	normal	0.0960511	-0.184883
gene1077	LOC110758786	LOC110758786	4.21667	4.8436	5.55754	2.71523	3.41476	4.58967	2.2385	1.40011	1.5055	0.684756	0.709105	0.408472	3.23692	2.04995	2.53368	3.2048	3.75549	4.13684	1.86797	2.2837	1.29529	0.628351	0.153237	0.360466	0.0931453	-0.350519	normal	4.44892e-09	-1.25535	down	9.24206e-31	-2.84686	down	0.791301	0.097952	normal	0.97253	0.0348942	normal	0.38759	-0.601646	normal	0.0147251	0.485694	normal	0.125562	-0.459484
gene10773	LOC110757417	LOC110757417	0.696347	0.59321	0.54323	0.583234	0.652272	0.466476	0.66565	0.460472	0.537677	0.283724	0.31617	0.523806	0.388104	0.157054	0.255992	0.768961	0.796557	0.765714	0.479414	0.890935	0.551196	0.375693	0.461326	0.361146	0.966528	-0.0176545	normal	0.778607	0.108088	normal	0.20033	-0.503501	normal	0.174936	0.501041	normal	0.897517	0.136161	normal	0.861193	0.109387	normal	1.07862e-05	1.50582	up	0.00461358	1.28785
gene10788	LOC110757367	LOC110757367	45.0727	47.3758	48.4086	58.8939	61.4993	58.8899	78.0424	72.9405	76.4029	171.923	176.372	163.824	57.2	58.3004	55.705	63.2592	62.8452	60.9283	80.2167	82.6678	79.1835	144.836	149.245	145.127	4.00021e-23	0.444553	normal	5.23034e-84	0.931246	normal	0	2.04559	up	0.0479309	0.0996998	normal	0.814026	0.0293234	normal	4.42344e-07	-0.194399	normal	0.00621782	0.109287	normal	5.78374e-40	0.54778
gene10795	LOC110757375	LOC110757375	25.9849	23.1689	26.8171	20.3488	21.9181	19.489	10.8719	10.5879	11.5431	8.10921	8.11401	6.5476	15.9554	15.3397	17.5867	17.6805	19.0271	16.9354	12.6282	14.0015	12.1259	6.37073	5.26084	5.58498	0.00208137	-0.202183	normal	7.00273e-44	-0.961905	normal	2.99667e-74	-1.55581	down	0.0252605	-0.161364	normal	0.150162	0.174154	normal	0.00264935	-0.3718	normal	0.0505888	0.122521	normal	0.000457235	-0.279868
gene10803	LOC110757399	LOC110757399	0.350047	0.173601	0.309092	0.098337	0.359538	0.168503	0.410603	0.218319	0.512864	0.473815	0.700608	0.765901	0.854278	0.442234	0.637998	0.236523	0.27768	0.265637	0.421283	0.426391	0.405429	0.61867	0.248265	0.14843	--	--	--	--	--	--	0.00193204	1.39986	up	--	--	--	0.977442	0.0460146	normal	0.129074	-0.898185	normal	0.00151667	-1.31824	down	0.231595	-0.581874
gene10809	LOC110757452	LOC110757452	3.80187	3.24833	3.47885	2.19521	1.69055	2.20143	2.96191	2.72809	3.72898	3.5848	3.56784	3.66266	3.60286	5.09734	4.31644	1.20963	1.87274	2.36136	2.99598	2.63017	3.84768	2.66724	2.19536	2.38811	0.00167725	-0.687196	normal	0.735808	0.0827965	normal	0.257371	0.22643	normal	0.822115	-0.12302	normal	0.939263	-0.0552639	normal	0.0136135	-0.546896	normal	4.97209e-08	-1.27581	down	0.0899533	-0.413136
gene10812	LOC110757468	LOC110757468	1.00043	0.722258	0.991126	0.49729	0.595959	0.703974	0.130647	0.203358	0.23877	0.341	0.12378	0.135916	0.538847	0.440069	0.624074	0.521081	0.619103	0.478196	0.24597	0.163302	0.25184	0.176338	0.192388	0.10836	0.10285	-0.463623	normal	1.98113e-08	-1.92557	down	8.31381e-07	-1.91336	down	0.759654	-0.153989	normal	0.923279	0.152116	normal	--	--	--	0.80603	-0.0836202	normal	0.0017175	-1.21952
gene10817	LOC110757483	LOC110757483	20.3169	19.2489	20.5472	19.012	19.117	18.018	11.1142	12.2251	11.8974	9.83918	9.47536	8.80754	17.3585	16.7773	16.0009	18.069	17.9708	16.604	13.6823	12.974	12.3683	7.2969	6.87681	7.51226	0.989547	-0.000981989	normal	1.44577e-16	-0.529859	normal	1.32108e-39	-0.911119	normal	0.522717	-0.0545236	normal	0.575626	0.0867941	normal	0.000152644	-0.348527	normal	0.385176	0.0520849	normal	5.27481e-06	-0.313343
gene1082	LOC110758426	LOC110758426	5.97898	5.82724	5.83421	5.88778	5.84923	3.61041	2.47701	2.43861	1.08913	2.60455	3.20686	2.72795	4.55129	5.54615	5.80258	4.88955	4.83587	3.86039	3.19893	4.41596	4.19793	3.88861	3.76362	5.08605	0.713449	-0.103019	normal	9.86318e-06	-1.30671	down	0.0003186	-0.851784	normal	0.75325	-0.133461	normal	0.0357315	0.914894	normal	0.043314	0.600671	normal	0.277864	-0.2417	normal	0.178023	-0.375129
gene10824	LOC110757504	LOC110757504	1.90175	2.43331	3.2721	1.2265	1.59338	1.12965	1.12456	2.28233	1.3503	1.17161	1.27497	2.17254	1.87929	1.85055	1.75363	0.669128	0.686026	0.499417	1.78125	1.0349	1.11502	1.2355	1.31605	1.62816	0.00833599	-0.889827	normal	0.200848	-0.492001	normal	0.159696	-0.520435	normal	0.0613789	-0.966729	normal	0.792412	-0.279554	normal	0.846159	-0.112183	normal	1.15441e-05	-1.55283	down	0.295478	-0.449358
gene10826	LOC110757541	LOC110757541	3.4074	2.55286	2.50171	3.57912	2.89253	3.44752	6.74104	5.3187	5.58239	7.01711	7.84981	7.64344	3.79933	4.64291	3.50932	4.45914	4.76342	5.20402	5.27163	6.12351	5.96194	10.462	11.0157	11.6534	0.119967	0.33104	normal	8.37682e-14	1.30228	up	3.64681e-24	1.59625	up	0.00152315	0.576533	normal	0.837835	-0.0840742	normal	1.69176e-07	0.584222	normal	0.133169	0.251435	normal	0.000434272	0.583882
gene10834	LOC110757460	LOC110757460	10.1725	9.30876	10.7631	12.6644	12.2853	12.6679	14.5416	12.776	14.0359	18.7819	18.2391	18.0803	11.2282	12.3965	12.9578	13.5374	14.1711	13.6112	15.5147	13.5719	15.189	23.2822	22.5903	23.0793	5.62921e-08	0.411797	normal	6.53023e-17	0.691276	normal	1.75256e-48	1.04917	up	0.0276244	0.173771	normal	0.875062	0.0380775	normal	4.76732e-10	0.350148	normal	0.0271988	0.157746	normal	0.000102984	0.323404
gene10835	LOC110757461	LOC110757461	7.28807	6.43748	7.02308	6.3092	6.294	5.6415	2.64508	3.10668	2.3591	2.95749	3.24309	3.51053	5.0277	4.18944	3.26087	4.993	5.45039	6.23424	2.39828	3.02167	2.54292	2.90529	3.15485	3.23977	0.529007	-0.087549	normal	3.06225e-14	-1.11426	down	8.09195e-11	-0.909548	normal	0.693265	-0.0900516	normal	0.884703	-0.0836603	normal	0.901009	-0.0335056	normal	0.0148894	0.400626	normal	0.00344081	-0.598117
gene10844	LOC110757505	LOC110757505	0.438706	0.139349	0.154873	0.488377	0.339697	0.86785	0.343686	0.38921	0.047792	0.730089	0.875455	1.6635	0.25348	0.413318	0.056059	0.386018	0.371612	0.236577	0.251004	0.283466	0.443708	5.02333	4.55437	4.63924	--	--	--	--	--	--	--	--	--	--	--	--	--	--	--	7.23839e-13	2.13988	up	--	--	--	--	--
gene10845	LOC110757499	LOC110757499	46.5294	45.697	44.3381	63.224	65.3839	63.2977	79.7069	80.0431	79.2425	101.631	94.5434	100.762	57.3878	54.7794	56.3322	65.0401	63.5128	65.1786	62.0726	65.4149	65.6036	86.5009	89.6498	91.8415	3.50679e-53	0.616379	normal	2.77808e-155	1.068	up	1.64326e-212	1.33386	up	0.372269	0.053739	normal	1.3274e-18	-0.371671	normal	0.00816754	-0.119994	normal	1.92567e-06	0.183585	normal	2.65122e-07	0.232034
gene10846	LOC110757500	LOC110757500	14.0822	14.5416	14.469	22.1609	23.1133	22.8139	7.35869	6.99532	6.61231	5.01585	5.16461	5.9814	11.4763	11.4788	12.1473	16.1612	16.5651	15.7256	2.80509	2.94879	3.02007	2.6123	2.00896	2.13898	3.24501e-34	0.756441	normal	5.578e-19	-0.799121	normal	1.48248e-34	-1.23037	down	5.43432e-13	-0.451769	normal	1.52819e-24	-1.31447	down	2.67707e-14	-1.22927	down	2.30905e-11	0.447989	normal	1.19078e-74	-1.94844
gene10847	LOC110757501	LOC110757501	17.6	19.1504	16.7089	26.4525	29.1298	29.7108	33.8995	34.5364	31.3953	49.1725	47.9318	46.0518	26.954	22.8242	23.258	30.6392	31.6632	30.1048	38.3533	35.4408	33.2511	46.4496	47.8797	46.3497	1.49532e-18	0.770784	normal	1.51609e-41	1.14079	up	2.45207e-94	1.60426	up	0.109361	0.154838	normal	0.8613	0.0405618	normal	0.982683	0.00237532	normal	2.84555e-05	0.322059	normal	5.12195e-12	0.59997
gene10849	LOC110757442	LOC110757442	0	0	0	0.066578	0	0	0	0.065601	0.047783	1.22604	0.79385	1.19028	0	0	0	0.034359	0.037035	0	0.065978	0.149164	0.124574	1.29913	1.73344	1.58086	--	--	--	--	--	--	1.39075e-12	8.98045	up	--	--	--	--	--	--	0.0891277	0.552574	normal	--	--	--	--	--
gene10855	LOC110757453	LOC110757453	0	0	0	0.413675	0.212537	0.38012	0.120042	0.11992	0.310293	0.96085	0.225892	0.398553	0.098917	0.215798	0	0	0.233991	0.364697	0.283273	0.153477	0	3.71349	4.59567	3.05277	--	--	--	--	--	--	--	--	--	--	--	--	--	--	--	1.47346e-12	2.81247	up	--	--	--	--	--
gene10857	LOC110757524	LOC110757524	11.1107	15.5726	14.6038	11.1839	8.60727	9.54392	15.5116	17.613	18.517	18.3084	15.5349	17.6628	19.021	21.0796	21.4057	11.2627	9.48986	8.82439	13.3354	12.5101	13.1363	18.7107	16.1713	18.5512	0.0243418	-0.393794	normal	0.00016615	0.562248	normal	0.000827848	0.500522	normal	0.883113	0.0475589	normal	0.00222858	-0.466677	normal	0.64508	0.0818523	normal	9.18568e-20	-1.07205	down	5.90756e-07	-0.609018
gene10859	LOC110757503	LOC110757503	7.5892	9.88884	8.68027	6.92297	5.6689	7.43544	3.26238	2.28606	3.73791	0.882744	0.965539	3.25027	4.84829	4.90422	4.92498	4.7715	4.61375	3.78247	3.32913	3.12492	3.24469	0.554154	1.3545	1.95605	0.174694	-0.288423	normal	2.62868e-07	-1.2489	down	0.000528802	-2.15713	down	0.0273844	-0.564302	normal	0.998708	-0.00235909	normal	0.632052	-0.390322	normal	0.478418	-0.171387	normal	0.0453343	-0.549057
gene10863	LOC110757455	LOC110757455	7.67164	6.57165	8.34992	8.52164	9.11026	8.62439	12.8291	13.2896	13.032	17.1652	19.1424	15.5394	11.4462	12.2148	11.7824	11.8332	10.716	10.2639	11.7599	12.5696	12.6943	15.5345	13.7678	15.316	0.0101765	0.313853	normal	2.08862e-22	1.03307	up	2.48782e-35	1.38264	up	0.00079482	0.35996	normal	0.368996	-0.140614	normal	0.0870821	-0.190645	normal	0.164171	-0.129693	normal	0.334033	0.110937
gene10867	LOC110757476	LOC110757476	6.86076	8.02184	7.30361	6.33819	7.61337	6.85302	2.03546	2.5727	1.4962	1.15888	1.26917	1.86605	2.56159	3.33737	4.00034	6.98089	6.33145	7.00963	1.71005	2.09929	2.2583	1.3172	0.764621	2.21994	0.986332	0.00296718	normal	1.08341e-17	-1.62136	down	3.52676e-28	-2.1845	down	0.988229	0.00420257	normal	0.93776	-0.0668813	normal	0.957506	0.0330394	normal	1.86661e-10	1.02059	up	0.0101872	-0.65421
gene10868	LOC110757477	LOC110757477	11.6448	11.3295	11.3655	12.3082	10.196	7.01853	4.23558	2.9865	2.94344	5.27423	3.76023	4.20331	6.43478	7.00766	4.34467	9.14128	8.21814	9.00132	5.25643	4.64691	4.98772	3.51	3.98302	3.6412	0.567029	-0.121077	normal	9.70172e-17	-1.51131	down	3.67933e-12	-1.18941	down	0.691081	-0.125636	normal	0.159767	0.485147	normal	0.466118	-0.220223	normal	0.00261162	0.544596	normal	0.448043	-0.211836
gene10873	LOC110757432	LOC110757432	0.954044	0.961418	1.89535	0.973603	1.81974	1.60153	2.45286	2.56967	3.29229	19.9785	20.3152	17.0424	1.82391	2.41529	2.32694	2.67433	3.1011	2.39749	3.51755	3.37944	3.05543	49.8586	49.5053	46.514	0.507954	0.299574	normal	1.93766e-05	1.36767	up	9.60135e-38	4.08881	up	0.00337497	0.936449	normal	0.722792	0.19336	normal	1.42643e-71	1.37351	up	0.23598	0.297573	normal	0.0110634	0.645351
gene10875	LOC110757536	LOC110757536	75.5444	77.4238	75.1996	67.6296	69.1999	65.6418	50.9279	51.4785	51.0309	23.8231	20.7397	24.5057	61.0625	61.5943	61.7072	51.5276	52.8369	48.2031	46.3455	44.8366	46.1687	16.4314	15.7535	17.5496	0.0422895	-0.0757455	normal	4.80925e-19	-0.332379	normal	2.49485e-173	-1.53975	down	1.10098e-23	-0.368817	normal	1.64851e-06	-0.220383	normal	1.59894e-08	-0.445929	normal	3.29307e-19	-0.28966	normal	6.39235e-22	-0.375998
gene10876	LOC110757472	LOC110757472	129.055	136.728	130.481	104.591	113.452	106.678	82.7597	84.0895	77.8658	45.0972	46.4624	47.8435	96.0727	94.4843	93.8385	94.9053	95.5942	89.941	80.421	84.3004	85.4266	33.4152	30.946	29.5979	7.98659e-09	-0.191643	normal	4.82953e-40	-0.456394	normal	1.08126e-252	-1.32666	down	1.88479e-07	-0.172722	normal	0.792412	-0.0273182	normal	1.94629e-23	-0.541389	normal	0.15786	-0.0387416	normal	0.000165307	-0.135876
gene10877	LOC110757425	LOC18768577	28.6593	32.8708	30.2898	26.623	26.4977	30.1928	11.7883	10.2114	10.3714	8.67361	6.76853	7.82416	19.5156	16.9169	14.8542	23.4101	22.1499	23.0258	10.3858	9.98055	7.71108	7.96446	7.91958	6.20201	0.723272	-0.0472708	normal	1.49742e-22	-1.26459	down	7.64402e-37	-1.79061	down	0.0835836	-0.238436	normal	0.443782	-0.265524	normal	0.882216	-0.0492404	normal	0.00137518	0.398359	normal	2.86889e-06	-0.823891
gene1088	LOC110758095	LOC110758095	7.8886	5.48927	6.11411	11.0074	6.71599	6.50528	4.14543	3.88692	3.64095	3.5435	1.92802	3.64532	3.94001	6.42083	5.43128	5.46775	4.00941	6.1905	4.89174	3.63957	3.14894	2.6384	1.36972	1.88872	0.138993	0.415034	normal	0.077133	-0.496505	normal	0.00407777	-0.906139	normal	0.0826441	-0.588208	normal	0.954932	-0.0568294	normal	0.239679	-0.588828	normal	0.917933	-0.0353557	normal	0.285943	-0.39321
gene10881	LOC110757475	LOC110757475	76.8967	87.5191	87.8109	211.948	208.172	215.655	120.258	117.427	111.242	70.0986	72.3819	73.5994	116.558	114.731	117.253	210.024	212.092	204.972	118.819	116.69	117.132	48.6368	53.2101	53.1433	3.87709e-272	1.43021	up	1.19718e-45	0.707778	normal	0.526678	-0.0396024	normal	0.69766	0.0186751	normal	0.600512	-0.0451036	normal	2.95886e-16	-0.452093	normal	1.10997e-248	0.829697	normal	0.106582	0.0652575
gene10888	LOC110757422	LOC103334449	59.6149	51.9072	58.0626	58.5162	54.9108	56.4538	25.2386	22.9925	26.1461	15.9827	23.0229	19.5995	30.3344	28.7694	38.106	39.8813	43.0897	39.9464	26.0721	24.1781	22.9424	15.0196	13.7026	11.8529	0.218797	0.100882	normal	3.44201e-25	-0.946343	normal	2.84228e-31	-1.34608	down	6.56326e-09	-0.428638	normal	0.760469	-0.0849028	normal	0.00275742	-0.504299	normal	0.000838286	0.322912	normal	0.00420267	-0.358965
gene10892	LOC110757457	LOC18767032	1.796	2.85961	4.09063	2.86222	2.23652	3.67099	5.56408	5.63122	5.66154	26.8571	32.3263	28.9851	2.22267	2.65838	3.29742	3.18674	3.07812	3.1004	5.18435	4.60481	3.59328	64.5233	64.1811	62.3677	0.819359	0.101491	normal	4.99159e-05	1.17165	up	1.71391e-78	3.4913	up	0.80342	0.135421	normal	0.352779	-0.373204	normal	1.11481e-43	1.15286	up	0.578468	0.177406	normal	0.0133378	0.761472
gene10894	LOC110757502	LOC110757502	0.618119	0.525382	0.62231	1.05494	1.12249	0.3853	0	0.225276	0.120071	0.315985	0.160974	0.093498	0.177629	0.37979	0.051159	0.594393	0.938946	0.889712	0.150002	0.184328	0.120511	0.03153	0.176639	0.03261	0.192185	0.626629	normal	0.00328314	-2.13642	down	0.0137593	-1.44863	normal	0.958091	-0.0477765	normal	--	--	--	--	--	--	0.000265954	1.91254	up	--	--
gene10895	LOC110757529	LOC110757529	2.53762	2.25308	3.07004	2.73216	1.91605	1.97465	2.14305	2.24864	1.96376	3.80633	4.15335	3.35159	1.53961	2.3772	2.73702	1.91883	1.97173	2.74381	2.03507	1.87936	1.93649	6.11467	4.58288	3.84786	0.572143	-0.144719	normal	0.793108	-0.0641087	normal	0.000121647	0.709666	normal	0.938426	0.0381885	normal	0.715527	-0.176899	normal	0.0935064	0.330834	normal	0.932065	-0.026022	normal	0.675713	-0.138844
gene10897	LOC110757508	LOC110757508	1.18164	0.832048	1.22378	1.46674	1.19185	1.59519	1.45853	2.10782	1.66037	2.69515	2.78611	3.2539	1.61552	0.81578	1.74693	1.75538	1.44329	1.23359	1.06002	1.44973	1.12314	3.88946	3.74109	4.59896	0.0707297	0.489347	normal	0.000250864	0.925589	normal	1.64046e-14	1.60896	up	0.82511	0.0956705	normal	0.0886446	-0.57917	normal	0.00213038	0.512454	normal	0.830947	0.0704307	normal	0.728347	-0.146817
gene109	LOC110758714	LOC110758714	1.85679	2.15256	2.16607	1.45079	1.67437	1.79902	0.9576	1.78704	1.53946	4.39077	4.92892	4.7285	1.58471	1.83982	2.80369	1.35275	1.46114	1.15999	1.70156	1.13527	1.02918	9.68037	8.34244	8.22466	0.383025	-0.265847	normal	0.544544	-0.19894	normal	3.30747e-12	1.38845	up	0.712496	-0.181064	normal	0.721207	-0.283887	normal	9.49791e-10	0.884445	normal	0.0297139	-0.613283	normal	0.0824039	-0.628445
gene10902	LOC110757448	LOC110757448	0.376367	0.76064	0.358605	1.01182	0.90945	0.442882	4.05933	2.34383	3.06224	6.83011	8.09708	9.36336	2.07768	1.91414	2.84698	2.94071	1.60476	1.50023	1.91543	3.82391	4.04765	15.3992	15.7139	14.2497	--	--	--	1.42483e-10	2.86422	up	3.13969e-34	4.15727	up	0.0130865	1.36521	normal	0.993089	-0.0124196	normal	2.93041e-08	0.925199	normal	0.649232	-0.19445	normal	0.1902	0.564184
gene10903	LOC110757527	LOC110757527	6.18164	4.41617	4.96938	2.13739	1.84653	2.24168	4.67611	4.90761	3.57573	4.43063	4.78423	3.36047	8.87534	5.53702	5.26331	2.76719	2.78373	3.73577	4.82997	5.24645	4.49565	4.46643	3.98037	4.39476	9.16416e-10	-1.21958	down	0.98426	-0.00476355	normal	0.568356	-0.124315	normal	0.023404	0.617136	normal	0.868459	0.0874565	normal	0.827231	0.062786	normal	7.63143e-08	-1.09238	down	0.0878672	-0.384824
gene10905	LOC110757526	LOC110757526	5.07243	6.09339	5.95982	5.69053	4.67874	4.95874	2.15012	1.59055	2.37864	3.10218	2.40232	2.67893	4.26035	2.32126	3.17617	4.08515	4.10881	4.84013	3.41678	2.48932	3.50911	2.55513	3.09654	2.32016	0.497462	-0.117747	normal	3.15204e-10	-1.20674	down	2.8918e-07	-0.928817	normal	0.439875	-0.180301	normal	0.21896	0.460278	normal	0.934283	-0.0303756	normal	0.0380117	0.453701	normal	0.949304	0.0253235
gene10906	LOC110757435	LOC110757435	14.9396	14.0507	14.3744	8.51587	10.8386	9.62137	9.03038	11.8977	9.99813	19.7887	17.0226	20.4452	14.712	15.8658	14.8332	6.23648	7.5371	5.75102	11.9297	12.585	11.5075	26.9536	31.7938	28.3381	0.00012094	-0.485003	normal	0.0693183	-0.249178	normal	9.8929e-08	0.582891	normal	0.00234768	-0.527608	normal	0.562515	0.162405	normal	4.89854e-10	0.633859	normal	3.46481e-25	-1.23107	down	0.023041	-0.284631
gene10908	LOC110757491	LOC110757491	42.9034	42.7109	43.0956	44.5022	42.2418	45.5796	87.5119	86.122	88.4215	193.031	195.946	200.574	52.5607	51.0781	55.0713	69.9321	69.1356	64.7945	147.843	145.705	143.794	310.229	315.251	309.302	0.0116366	0.137352	normal	4.1865e-195	1.26625	up	0	2.37914	up	1.46996e-49	0.661741	normal	2.65675e-85	0.677961	normal	1.43283e-129	0.692258	normal	5.49895e-20	0.344251	normal	0	1.51125
gene1091	LOC110758327	LOC110758327	21.3313	20.528	22.6081	19.4354	19.5255	20.8152	8.99823	9.62684	9.19005	4.21372	3.80632	4.66521	15.4815	15.3196	12.6083	19.1534	20.4436	18.1034	8.35492	10.2548	10.2562	2.50735	2.71329	3.59567	0.71702	-0.0305201	normal	2.75404e-35	-0.964773	normal	2.84529e-109	-2.15678	down	0.996391	0.00066749	normal	0.974735	-0.0117642	normal	0.00970436	-0.503413	normal	9.80193e-07	0.389564	normal	1.78809e-06	-0.534484
gene10914	LOC110757552	LOC110757552	0.127081	0.271209	0.226784	0.152747	0.142931	0.193185	0.273685	0.28929	0.455366	4.82025	4.75172	5.8381	0.034227	0.182418	0.10878	0.258766	0.207879	0.025369	0.684833	0.872508	0.634849	6.47005	6.37543	5.20442	--	--	--	--	--	--	2.88956e-74	4.77848	up	--	--	--	0.06621	1.01903	normal	0.116508	0.255877	normal	--	--	--	2.31748e-07	2.77041
gene1092	LOC110758066	LOC110758066	2.55495	2.37036	2.89612	4.84826	6.31849	5.27556	1.64708	1.4217	1.14173	1.68812	1.46307	1.03805	1.42302	1.11928	2.22617	4.19428	5.30053	5.59605	1.61042	1.55221	1.57593	2.02522	1.05482	0.915883	2.65961e-10	1.16496	up	0.0204525	-0.647901	normal	0.0125182	-0.712569	normal	0.803292	-0.0816958	normal	0.906326	0.109216	normal	0.953765	-0.0356292	normal	5.23546e-13	1.64916	up	0.926009	0.0464729
gene10925	LOC110757569	LOC110757569	41.6134	39.2399	40.9922	50.0397	46.9247	47.8842	28.9005	28.6744	26.5434	12.7955	14.3564	15.5071	28.2243	27.3083	27.516	47.9154	42.8006	42.2881	29.7914	29.8827	29.464	10.2381	12.2921	9.05456	2.32663e-08	0.347088	normal	8.85487e-05	-0.293889	normal	2.08588e-48	-1.32882	down	0.365243	-0.0852469	normal	0.92942	0.0229619	normal	0.00886532	-0.406049	normal	1.8845e-25	0.661158	normal	0.0851363	0.150543
gene10934	LOC110757550	LOC110757550	0	0	0	0.091594	0.193281	0	0.144531	0.159147	0.153519	0.499283	0.581524	0.53384	0	0	0	0	0	0.04137	0	0.138565	0.126327	3.07872	4.31227	4.40841	--	--	--	--	--	--	--	--	--	--	--	--	--	--	--	8.40888e-19	2.86521	up	--	--	--	--	--
gene10938	LOC110757588	LOC110757588	11.4004	10.0615	9.58468	5.24747	5.54147	5.30729	4.08732	3.53379	3.58564	4.97883	4.51209	3.91279	5.64298	7.73417	7.02316	4.99502	5.17642	4.13275	4.54568	4.74631	4.84995	5.26501	4.81089	3.88885	3.4706e-14	-0.849597	normal	3.62371e-21	-1.22415	down	6.84812e-15	-1.02638	down	0.537221	-0.130065	normal	0.284164	0.272491	normal	0.720122	0.0870105	normal	0.000148374	-0.52806	normal	0.00235519	-0.477506
gene1094	LOC110758352	LOC110758352	32.7844	29.7286	29.4401	18.3302	19.3056	20.7322	7.54969	7.81884	8.50427	0.541294	0.513316	0.169475	17.4952	17.318	15.2379	16.7823	15.7927	15.3817	9.63534	11.0165	9.06538	0.230117	0.086394	0.124566	1.87644e-12	-0.557559	normal	8.35603e-72	-1.70186	down	1.59053e-60	-6.00756	down	0.0185708	-0.244686	normal	0.234671	0.254135	normal	--	--	--	0.42223	-0.080283	normal	6.48684e-10	-0.703185
gene10950	LOC110757558	LOC110757558	12.5237	12.901	12.5735	12.1086	11.2437	12.4367	22.4667	29.5694	26.3837	35.2946	32.8086	35.8476	19.3951	18.4959	18.1978	11.3342	10.8608	10.1418	29.1816	27.3366	28.2294	36.2544	35.8402	36.4749	0.923643	0.0108076	normal	2.6498e-53	1.28425	up	1.08466e-152	1.63453	up	0.368011	-0.108314	normal	0.808726	0.0520915	normal	0.150247	0.0903969	normal	2.02255e-37	-0.812312	normal	2.95657e-28	0.643019
gene10955	LOC110757556	LOC110757556	3.33796	1.84115	2.76274	2.03142	2.42591	1.98254	0.492028	0.242119	0.734608	1.78636	0.892419	0.598929	2.37704	1.33156	1.48988	1.60452	1.50057	1.40325	0.81882	0.751413	0.749061	1.01082	0.80221	1.14024	0.539989	-0.202024	normal	8.75581e-08	-2.15778	down	0.00534504	-1.0983	down	0.194304	-0.473876	normal	--	--	--	0.883162	-0.103581	normal	0.529463	-0.220173	normal	0.00615925	-1.09832
gene10956	LOC110757589	LOC110757589	2.00585	3.01833	1.54406	2.36809	1.90368	2.32076	0.497655	1.0426	0.829352	0.878818	0.631317	0.896179	1.00284	0.955105	0.843542	1.94282	2.05614	2.11985	0.971775	1.18938	1.44219	0.837601	1.34377	1.63874	0.757448	0.100125	normal	0.000321965	-1.22576	down	8.10385e-05	-1.25806	down	0.868304	-0.0686692	normal	0.389521	0.543454	normal	0.0864354	0.690853	normal	3.431e-06	1.09959	up	0.284672	0.407247
gene10959	LOC110757562	--	6.85	6.77487	7.09066	8.55541	7.67415	8.3784	3.42929	3.59179	4.03474	18.9017	18.6838	17.5876	3.29636	3.01344	2.82576	6.76454	7.16048	6.89703	5.68599	5.70217	5.72086	42.0336	37.1568	39.0347	0.000135152	0.345521	normal	3.79537e-09	-0.664724	normal	4.47628e-108	1.59607	up	0.0690406	-0.202774	normal	7.79401e-06	0.568208	normal	1.12118e-92	1.12607	up	1.59878e-31	1.17005	up	2.25034e-16	0.952775
gene10960	LOC110757570	LOC110757570	1.77137	2.52253	2.03126	2.29137	2.55668	1.84765	0.77225	0.624387	0.912091	1.47619	1.37696	1.31286	1.12159	0.891765	1.13759	1.71062	1.84878	1.61061	0.976466	1.36167	0.841719	1.1294	1.25237	1.00018	0.430852	0.171059	normal	4.02816e-07	-1.18163	down	0.0808634	-0.361736	normal	0.156837	-0.322954	normal	0.397296	0.418101	normal	0.311593	-0.267993	normal	0.00039042	0.670429	normal	0.831906	0.0800937
gene10968	LOC110757669	LOC110757669	5.38049	5.01911	5.11004	4.4078	4.37962	3.7364	1.71795	1.76932	1.71859	1.51907	1.60785	1.62512	2.63821	2.56551	3.16052	3.64003	3.94955	3.34155	2.31132	2.04624	2.37241	1.76209	1.5449	1.53246	0.0539805	-0.210837	normal	2.2422e-30	-1.33396	down	3.26766e-36	-1.52085	down	0.317424	-0.157277	normal	0.18121	0.309047	normal	0.839016	0.0524836	normal	0.00151452	0.371539	normal	0.113904	-0.263577
gene10972	LOC110757608	LOC110757608	276.504	273.39	265.345	272.563	275.831	272.51	188.25	188.446	182.863	113.012	119.726	127.246	204.174	205.924	216.36	230.772	229.013	214.287	185.348	183.389	191.612	88.3947	92.615	85.787	2.23954e-06	0.107279	normal	3.83953e-30	-0.30265	normal	2.71982e-140	-0.995345	normal	1.02897e-34	-0.245699	normal	0.21401	-0.0585559	normal	4.23663e-17	-0.404961	normal	9.62137e-05	0.0883807	normal	0.000377398	-0.112403
gene10973	LOC110757610	LOC110757610	4.38823	4.18295	3.02769	2.63671	3.70476	3.14563	1.70381	3.06698	1.67832	1.54285	1.1266	1.80388	2.09666	2.7836	1.84654	3.33375	3.04239	3.51551	2.43135	1.93442	1.84188	1.39026	1.53326	1.63426	0.512892	-0.189295	normal	0.0513425	-0.605491	normal	7.125e-05	-1.18349	down	0.820457	0.101742	normal	0.913531	-0.113105	normal	0.919626	0.0575157	normal	0.037616	0.537875	normal	0.881546	-0.0704053
gene10978	LOC110757639	LOC110757639	27.5122	27.1088	31.8026	42.2856	42.4261	43.6533	24.6527	23.8505	24.8709	16.1226	15.7549	13.71	21.8472	20.7262	23.0532	46.2598	45.446	44.3739	22.8036	25.1708	23.5437	12.3253	12.1656	13.3874	5.81661e-34	0.667878	normal	0.957976	0.00467653	normal	5.74359e-21	-0.738328	normal	0.00760385	0.12248	normal	0.369286	-0.0975618	normal	0.00962031	-0.240283	normal	1.09997e-134	1.03523	up	0.0117914	0.173582
gene10979	LOC110757637	LOC110757637	31.9568	34.7942	27.9382	16.1499	20.2814	19.1807	13.6934	11.2646	10.8012	2.12817	2.48473	4.87466	28.5255	24.8117	26.5529	18.2163	15.3102	16.6454	14.1101	12.3225	13.5858	2.92314	2.84648	2.54816	4.80888e-09	-0.670586	normal	4.31813e-20	-1.16252	down	8.46924e-17	-3.12897	down	0.589896	-0.109789	normal	0.800323	0.100725	normal	0.763496	-0.15315	normal	5.91254e-12	-0.689061	normal	1.80538e-17	-0.948069
gene1098	LOC110758116	LOC110758116	8.14451	7.80394	8.25483	15.5002	17.4559	17.741	7.81863	7.6227	7.87324	8.61082	9.61741	9.05696	9.18807	8.42082	8.45754	20.1856	16.7756	16.9014	8.09594	7.65065	7.85217	9.52717	8.46801	8.28196	8.10849e-39	1.16281	up	0.115754	0.186547	normal	0.00155608	0.356816	normal	0.315375	0.125631	normal	0.897752	-0.0437041	normal	0.87521	-0.027605	normal	4.23433e-33	1.02844	up	0.511533	-0.0949001
gene10981	LOC110757645	LOC110757645	3.4485	2.85533	3.33883	3.49819	4.71224	3.76904	6.08418	6.10086	6.17781	14.3103	13.4989	13.6729	5.81891	5.27563	5.40236	6.54979	6.06442	5.92449	6.86806	5.17524	6.50716	10.0507	9.76628	10.5433	0.00851246	0.410272	normal	1.18442e-22	1.17008	up	7.53733e-125	2.28878	up	2.17416e-07	0.668319	normal	0.898346	-0.0468717	normal	3.5607e-08	-0.422463	normal	0.142956	0.150407	normal	0.133979	0.217279
gene10982	LOC110757651	LOC110757651	22.295	21.2672	22.1378	17.2277	14.9156	13.8805	11.321	10.3733	10.3251	6.59505	5.57153	5.2271	12.484	12.2428	12.9891	12.388	14.5478	13.9103	11.1299	9.50542	10.19	3.56573	3.65459	3.78158	7.07542e-05	-0.415667	normal	2.93166e-14	-0.796636	normal	2.91196e-44	-1.72966	down	0.465829	-0.133624	normal	0.711925	-0.116871	normal	0.00246075	-0.633882	normal	0.434499	0.0972124	normal	0.0876411	-0.244785
gene10983	LOC110757652	LOC18785017	131.901	129.321	133.262	151.08	144.689	153.72	112.892	107.115	115.187	83.6621	90.4936	71.7149	138.038	139.087	128.332	118.398	122.623	102.465	113.929	102.305	101.782	49.1229	55.5225	48.5858	4.66645e-09	0.28582	normal	0.9359	0.00598593	normal	9.96881e-11	-0.497479	normal	1.09424e-09	-0.349789	normal	0.179233	-0.137088	normal	5.79533e-12	-0.65512	normal	2.0443e-06	-0.257491	normal	2.30103e-06	-0.3027
gene10987	LOC110757649	LOC110757649	32.5366	30.8909	33.5904	33.7894	33.5388	31.596	16.7381	18.6645	16.6518	6.33149	6.58322	6.20807	17.645	17.7219	17.2278	25.6721	28.0148	23.6983	14.7223	15.6219	12.8233	3.64444	3.78793	2.6407	0.0236665	0.125193	normal	7.799e-26	-0.658395	normal	5.51195e-191	-2.15819	down	6.99209e-08	-0.315478	normal	0.000876498	-0.32938	normal	2.37751e-09	-0.895215	normal	9.81851e-22	0.53904	normal	0.00783527	-0.236309
gene10995	LOC110757640	LOC110757640	14.7646	13.3477	18.0186	9.28935	10.1576	7.8734	0.401367	0.591303	0.161387	1.52016	1.21576	1.02229	1.77943	1.80737	2.37507	4.03539	3.23952	3.86662	0.836995	0.669216	1.32197	0.906485	0.450743	0.678464	1.13821e-06	-0.657878	normal	2.84608e-36	-5.05296	down	1.96114e-74	-3.42848	down	2.98955e-14	-1.25434	down	--	--	--	0.077267	-0.851258	normal	5.99083e-05	0.887063	normal	0.00696757	-1.02513
[truncated: 7,174 more rows]
[truncated: 17 more columns]

## Sheet: Table S3
Table S3. DEGs in plant-pathogen interaction pathway
[truncated: 232 more rows]

## Sheet: Table S4
Table S4. DEGs in plant hormone signal transduction pathway
[truncated: 195 more rows]

[truncated: 3 more sheets: Table S5, Table S6, Table S7]
